# Supplementary material for: Dynamic Transcriptome Analysis of Anther Response to Heat Stress during Anthesis in Thermotolerant Rice (Oryza sativa L.)
Source: Int J Mol Sci. 2020 Feb 10;21(3):1155. doi: 10.3390/ijms21031155 (PMC7037497; doi:10.3390/ijms21031155)
Supplement: Supplementary file 1 [file ijms-21-01155-s001.zip]

Archive with 9 entries (8 files):
- supplementary file/
- supplementary file/Figure S1.tif
- supplementary file/Figure S2.tif
- supplementary file/Figure S3.tif
- supplementary file/File S1.txt
- supplementary file/Table S1.xlsx
- supplementary file/Table S2.xlsx
- supplementary file/Table S3.xlsx
- supplementary file/Table S4.xlsx
