# Supplementary material for: Dynamic Transcriptome Analysis of Anther Response to Heat Stress during Anthesis in Thermotolerant Rice (Oryza sativa L.)
Source: Int J Mol Sci. 2020 Feb 10;21(3):1155. doi: 10.3390/ijms21031155 (PMC7037497; doi:10.3390/ijms21031155)
Supplement: Supplementary file 1 [file ijms-21-01155-s001.zip › supplementary file/File S1.txt]

#R Script for  expression pattern of genes in diffierent clusters.

xtag<-c("*","*","*","*")
data<-read.table("*.txt",sep="\t",header=T)
png(filename = "*.png", width = 935, height = 688);matplot(t(data),type="l",ylab="log2 (FC)",xlab="",  cex.lab = 1.5, axes=FALSE);axis(1,1:4,xtag,cex.axis =1.5);axis(2,cex.axis =1.5);box();dev.off()
q()
