# Supplementary material for: Dynamic Transcriptome Analysis of Anther Response to Heat Stress during Anthesis in Thermotolerant Rice (Oryza sativa L.)
Source: Int J Mol Sci. 2020 Feb 10;21(3):1155. doi: 10.3390/ijms21031155 (PMC7037497; doi:10.3390/ijms21031155)
Supplement: Supplementary file 1 [file ijms-21-01155-s001.zip › supplementary file/Table S1.xlsx]

## Sheet: Sample_correlation
Table S1. Correlation of all the samples based on FKAM of all transcripts
	WD-0-1	WD-0-2	WD-0-3	WD-1-1	WD-1-2	WD-1-3	WD-12-1	WD-12-2	WD-12-3	WD-2-1	WD-2-2	WD-2-3	WD-6-1	WD-6-2	WD-6-3
WD-0-1	1	0.9224	0.9227	0.9263	0.8792	0.9047	0.9261	0.9266	0.8921	0.9009	0.9158	0.8839	0.8864	0.8642	0.8892
WD-0-2	0.9224	1	0.9735	0.9822	0.955	0.9322	0.9558	0.9536	0.9166	0.9819	0.9592	0.9594	0.9598	0.9237	0.9424
WD-0-3	0.9227	0.9735	1	0.9628	0.9386	0.9098	0.9594	0.9539	0.923	0.9653	0.9468	0.9536	0.929	0.8841	0.9152
WD-1-1	0.9263	0.9822	0.9628	1	0.9592	0.9486	0.9666	0.9587	0.9324	0.9797	0.9765	0.9657	0.9677	0.9313	0.9536
WD-1-2	0.8792	0.955	0.9386	0.9592	1	0.9388	0.9543	0.9291	0.9336	0.9616	0.9589	0.9789	0.9615	0.9417	0.9553
WD-1-3	0.9047	0.9322	0.9098	0.9486	0.9388	1	0.9498	0.8899	0.9532	0.9236	0.9746	0.9314	0.9467	0.9422	0.9592
WD-12-1	0.9261	0.9558	0.9594	0.9666	0.9543	0.9498	1	0.9699	0.9781	0.9574	0.9662	0.966	0.9583	0.9204	0.9457
WD-12-2	0.9266	0.9536	0.9539	0.9587	0.9291	0.8899	0.9699	1	0.9232	0.9562	0.933	0.9458	0.9325	0.8802	0.9076
WD-12-3	0.8921	0.9166	0.923	0.9324	0.9336	0.9532	0.9781	0.9232	1	0.9189	0.9565	0.9456	0.9378	0.9112	0.941
WD-2-1	0.9009	0.9819	0.9653	0.9797	0.9616	0.9236	0.9574	0.9562	0.9189	1	0.9641	0.9774	0.9735	0.9169	0.9443
WD-2-2	0.9158	0.9592	0.9468	0.9765	0.9589	0.9746	0.9662	0.933	0.9565	0.9641	1	0.9695	0.9643	0.9589	0.9787
WD-2-3	0.8839	0.9594	0.9536	0.9657	0.9789	0.9314	0.966	0.9458	0.9456	0.9774	0.9695	1	0.9704	0.9336	0.9575
WD-6-1	0.8864	0.9598	0.929	0.9677	0.9615	0.9467	0.9583	0.9325	0.9378	0.9735	0.9643	0.9704	1	0.9428	0.9668
WD-6-2	0.8642	0.9237	0.8841	0.9313	0.9417	0.9422	0.9204	0.8802	0.9112	0.9169	0.9589	0.9336	0.9428	1	0.9789
WD-6-3	0.8892	0.9424	0.9152	0.9536	0.9553	0.9592	0.9457	0.9076	0.941	0.9443	0.9787	0.9575	0.9668	0.9789	1
