# Supplementary material for: Dynamic Transcriptome Analysis of Anther Response to Heat Stress during Anthesis in Thermotolerant Rice (Oryza sativa L.)
Source: Int J Mol Sci. 2020 Feb 10;21(3):1155. doi: 10.3390/ijms21031155 (PMC7037497; doi:10.3390/ijms21031155)
Supplement: Supplementary file 1 [file ijms-21-01155-s001.zip › supplementary file/Table S2.xlsx]

## Sheet: DEGs
Table S2. Differentially expressed genes (DEGs) at a minimum of time points during heat treatment
gene ID	WD_1		WD_2		WD_6		WD_12		Putative Function
	log2FC	p value	log2FC	p value	log2FC	p value	log2FC	p value
LOC_Os05g35400	8.62499	1.01281e-79	4.64239	5.60357e-31	5.64866	3.20901e-59	6.11979	2.32659e-28	HSP70
LOC_Os11g13980	7.07299	8.00753e-05	7.38707	4.4767e-18	8.0875	2.00953e-31	8.05283	1.86892e-29	HSP20
LOC_Os03g14180	6.86494	2.02346e-17	6.834	1.6467e-134	6.76886	2.43836e-99	4.69355	9.22865e-32	HSP20
LOC_Os03g47860	6.3221	7.75608e-11	7.28991	1.65851e-15	6.0912	8.31312e-10	6.90249	2.58596e-13	agmatine coumaroyltransferase
LOC_Os09g24159	5.49253	3.01419e-18	5.01054	3.02223e-22	5.18323	1.55031e-19	5.65353	0.000100062	uncharacterized protein
LOC_Os09g32095	5.1062	8.317e-05	3.87572	8.88199e-07	2.98421	7.13224e-05	2.92915	0.000331506	uncharacterized protein
LOC_Os04g01740	4.71085	2.26605e-28	3.60408	1.00244e-38	3.772	4.50012e-43	1.97305	9.91381e-09	HSP90
LOC_Os04g36750	3.57137	3.35411e-22	2.59795	3.67484e-18	1.64347	2.63154e-05	2.12774	6.51166e-05	HSP20
LOC_Os02g52150	3.3982	5.69184e-32	2.99689	4.65006e-40	2.55682	3.06497e-24	3.07545	2.03974e-05	HSP20
LOC_Os02g34260	3.37636	9.16858e-07	2.78613	1.10202e-08	3.19466	3.43229e-16	2.59318	5.50913e-07	hypothetical protein
LOC_Os01g04360	3.20921	1.93845e-38	1.40514	1.38574e-08	-1.75441	6.65352e-07	-2.36782	7.40918e-13	HSP20
LOC_Os04g45480	3.07594	9.62054e-21	2.57829	5.51867e-54	2.0983	5.22793e-20	1.41896	5.63383e-06	uncharacterized protein
LOC_Os01g42190	2.97989	1.23022e-12	4.39224	1.45172e-34	5.49673	3.90723e-102	3.4646	5.50449e-35	dnaJ homolog subfamily
LOC_Os01g48610	2.93851	7.71003e-05	2.92995	2.93537e-05	3.1648	1.8526e-06	2.72434	0.000559045	uncharacterized protein
LOC_Os03g55034	2.7159	5.89565e-11	2.81937	6.79841e-12	2.88244	2.46783e-14	2.58252	5.89416e-07	uncharacterized protein
LOC_Os01g02570	2.70076	0.00048222	2.80698	5.00391e-07	3.04243	3.22849e-09	2.7164	6.35549e-06	receptor-like protein kinase
LOC_Os06g04510	2.63833	0.000972733	1.62053	0.000644383	2.25072	6.49384e-10	2.67086	9.06232e-06	enolase
LOC_Os03g53340	2.39872	4.16245e-06	1.39749	7.95072e-05	-1.77169	5.7496e-05	-1.391	0.00205475	heat stress transcription factor
LOC_Os07g34570	2.28647	9.45062e-10	4.67569	3.69371e-66	6.01749	8.09734e-246	5.20852	2.34393e-199	thiamine thiazole synthase
LOC_Os03g16920	2.04593	5.13903e-07	1.93025	1.35595e-18	2.35197	2.28353e-20	2.62897	1.53951e-12	HSP70
LOC_Os06g19370	1.93876	0.00033935	1.7544	9.61298e-05	2.97163	2.54981e-16	2.82897	2.85737e-07	uncharacterized protein
LOC_Os01g18640	1.92218	3.95875e-05	1.33023	0.00440746	2.19967	5.08372e-15	1.94042	2.14763e-09	L-cysteine desulfhydrase
LOC_Os08g08960	1.7692	0.000325672	1.32245	0.00372445	1.55633	0.000148356	1.51848	0.00126423	germin-like protein
LOC_Os02g40500	1.72918	0.00115365	2.89005	2.45437e-16	2.98914	6.57089e-23	2.60698	7.55107e-12	glutaredoxin-C4
LOC_Os03g49430	1.70543	4.13072e-11	1.59526	7.85366e-21	1.10495	5.06309e-06	1.46896	1.95083e-07	pre-mRNA-splicing factor 18
LOC_Os07g34880	1.59357	4.48572e-05	2.05425	9.1261e-08	1.8531	2.32464e-12	1.30172	0.00186351	Homeobox-leucine zipper protein
LOC_Os02g57460	1.51642	0.000147555	1.72099	2.3215e-08	2.38839	3.20157e-14	2.20755	2.24952e-12	RING-H2 finger protein
LOC_Os08g08430	1.47527	1.51386e-05	1.5875	3.58063e-07	1.41348	0.000198004	1.55289	4.67181e-06	uncharacterized protein
LOC_Os05g18280	1.40375	0.000813696	2.23706	7.95652e-10	2.06753	1.71503e-08	1.65179	2.72453e-05	F-box
LOC_Os06g15810	1.32534	0.000125927	1.44725	9.7417e-08	1.10891	0.000699584	1.45518	1.14386e-05	uncharacterized protein
LOC_Os09g25330	1.31061	6.17545e-05	1.52669	2.81173e-05	1.11782	0.00149179	1.27455	0.000299014	BTB/POZ domain-containing protein
LOC_Os01g47190	1.19534	4.09556e-05	1.64626	7.63283e-09	1.66669	3.54111e-10	1.16005	0.000177756	Histidine phosphatase
LOC_Os03g52475	1.15875	0.0019524	1.4703	4.82275e-06	1.35045	7.56003e-06	1.26744	0.000130745	expressed protein
LOC_Os07g47194	1.12597	8.65804e-05	1.84702	2.15932e-13	2.2317	1.36474e-18	1.66106	1.07981e-12	hypothetical protein
LOC_Os06g20400	1.02945	1.61501e-10	1.15348	1.98437e-12	1.13764	1.25835e-12	1.06502	3.77237e-12	S-acyltransferase
LOC_Os02g53750	-1.00701	4.08513e-06	-1.20321	4.1114e-10	-1.02026	0.00224456	-2.0023	1.30781e-23	serine/threonine-protein kinase
LOC_Os08g38210	-1.01394	5.80033e-05	-1.14137	0.000145155	-1.19738	3.01649e-06	-1.27713	2.935e-05	HLH transcription factor
LOC_Os09g37910	-1.02001	2.14259e-11	-1.83429	5.14871e-30	-1.81647	8.06704e-10	-1.86282	1.83972e-28	HMG-box
LOC_Os04g51820	-1.03815	3.95147e-05	-1.79322	2.40484e-12	-1.06588	0.00853038	-1.83339	1.95185e-09	cation transporter
LOC_Os07g42324	-1.05921	7.77308e-08	-1.86244	6.52325e-20	-1.24793	2.12767e-05	-1.79173	6.94055e-16	SPX domain-containing protein
LOC_Os02g03330	-1.06408	1.5101e-06	-1.72369	2.72259e-11	-1.34262	2.65744e-06	-1.10152	1.86809e-06	uncharacterized protein
LOC_Os01g57840	-1.07918	5.79956e-06	-1.15049	4.26398e-07	-1.70016	3.65215e-14	-1.13015	0.00208909	nuclear transport factor
LOC_Os02g52990	-1.08393	7.77295e-09	-1.12126	3.16384e-09	-1.24073	1.173e-06	-1.44767	2.82965e-14	Auxin-responsive protein
LOC_Os02g25910	-1.0929	0.000778606	-1.39466	4.4275e-06	-2.04998	1.24403e-12	-1.52434	2.41785e-06	hypothetical protein
LOC_Os01g65670	-1.09486	1.53788e-05	-1.15789	7.6735e-06	-1.72432	8.2473e-06	-1.23667	0.000298577	Amino acid permease
LOC_Os03g53860	-1.09704	2.11121e-06	-1.5512	2.59115e-12	-1.15632	5.46736e-06	-1.13918	7.13234e-05	beta-glucosidase BoGH3B
LOC_Os11g03420	-1.10524	0.00203308	-1.494	6.05651e-06	-1.60119	1.19345e-06	-1.42227	6.12448e-05	mini zinc finger protein
LOC_Os03g04240	-1.11172	0.00021165	-1.32697	1.11056e-05	-1.35021	0.00064161	-1.55742	9.54446e-05	glutathione S-transferase
LOC_Os04g35260	-1.13917	0.00170387	-1.16161	0.000764795	-1.14723	8.35207e-05	-1.05684	0.000572019	DExH-box ATP-dependent RNA helicase
LOC_Os03g08100	-1.15074	0.00100525	-2.71155	3.99292e-15	-4.43368	8.93174e-31	-3.0787	2.04292e-15	2-hydroxy-6-oxo-2,4-heptadienoate hydrolase
LOC_Os06g44160	-1.15193	5.60506e-07	-1.14766	0.000111855	-2.17605	1.13572e-19	-2.1329	1.80523e-13	dnaJ
LOC_Os05g44030	-1.1561	2.88957e-06	-1.05895	0.000342853	-2.01973	7.08396e-16	-2.57241	1.06708e-10	hypothetical protein
LOC_Os04g36058	-1.16115	4.32337e-05	-1.26417	0.000278844	-1.69458	1.27678e-08	-2.00772	2.25058e-11	polyadenylate-binding protein-interacting protein
LOC_Os02g19180	-1.16472	0.00119803	-1.50371	7.2212e-06	-1.21362	0.000126615	-1.26126	0.00129518	zinc finger (C2H2 type)-like
LOC_Os01g55150	-1.21842	0.000250773	-1.41821	9.87938e-06	-1.50812	1.68885e-07	-1.1815	0.000844081	bZIP
LOC_Os02g46830	-1.23094	7.78242e-05	-1.00614	0.0016204	-1.842	6.10738e-09	-1.62507	0.000134307	uncharacterized protein
LOC_Os03g02400	-1.23311	0.000986614	-1.40719	6.55544e-10	-1.67851	1.47492e-13	-1.15171	0.000332217	mavicyanin
LOC_Os07g41060	-1.24993	0.000818391	-1.08743	0.00417271	-2.13024	5.77671e-10	-2.18332	2.17382e-08	NAD dependent epimerase/dehydratase
LOC_Os01g63210	-1.26264	1.45399e-05	-2.95606	6.11057e-25	-2.64823	1.30159e-17	-2.00693	1.43254e-08	heme-binding-like protein
LOC_Os01g13690	-1.27387	0.00100544	-1.84985	2.33539e-07	-3.14692	2.9044e-15	-4.63969	4.88545e-24	D-amino-acid transaminase
LOC_Os03g18070	-1.28908	1.12073e-05	-1.93558	1.89808e-09	-1.45585	2.30816e-05	-2.16278	1.25751e-11	omega-3 fatty acid desaturase
LOC_Os10g38720	-1.29018	0.00101154	-1.86064	6.85261e-05	-2.91144	6.83516e-13	-1.90675	0.000779894	glutathione S-transferase
LOC_Os03g08940	-1.30955	8.23317e-06	-1.48471	1.29149e-12	-1.42263	0.00224117	-1.87384	1.15621e-09	uncharacterized protein
LOC_Os05g30890	-1.32965	0.000177359	-1.67304	3.16089e-05	-1.8975	5.96276e-06	-1.46777	0.00397421	cytochrome P450
LOC_Os03g13300	-1.33162	0.000523468	-2.11229	1.60524e-06	-1.70764	0.000375071	-1.98177	4.26441e-06	glutamate decarboxylase
LOC_Os09g20540	-1.33316	0.000335608	-1.14992	0.00048975	-2.41203	3.30628e-08	-1.82101	5.18715e-05	uncharacterized protein
LOC_Os11g27110	-1.33461	3.24415e-05	-1.28168	2.48335e-06	-1.28602	2.69691e-05	-1.12537	0.000189291	uncharacterized protein
LOC_Os08g32060	-1.3409	1.59595e-05	-1.24777	0.000429732	-3.62498	3.26143e-31	-2.73671	8.01822e-16	U-box domain-containing protein
LOC_Os01g64640	-1.35945	4.25645e-06	-1.51702	4.13822e-08	-1.27737	0.00753874	-1.82383	6.34235e-08	histone H3.2
LOC_Os03g09200	-1.36472	0.000282459	-1.45753	9.81845e-05	-2.49934	1.22631e-11	-2.5049	1.8157e-06	uncharacterized protein
LOC_Os02g14170	-1.37002	3.97416e-05	-1.59699	4.34556e-06	-2.11704	2.90756e-10	-1.9186	3.54544e-07	peroxidase
LOC_Os01g04290	-1.37013	4.42714e-05	-1.1665	0.000221005	-1.38177	1.05101e-06	-1.22179	0.000655592	Glycosyl hydrolase
LOC_Os01g50400	-1.38378	0.000808128	-1.29218	0.00325299	-2.31397	3.07239e-08	-2.28257	5.31266e-09	mitogen-activated protein kinase
LOC_Os01g72330	-1.40212	0.000453718	-1.60093	4.54087e-05	-1.66426	8.44375e-06	-1.48697	0.00121182	two-component response regulator
LOC_Os06g07560	-1.43472	1.48421e-05	-1.74389	3.71286e-22	-1.6721	5.76703e-09	-1.56863	4.1809e-16	calcium-binding protein
Oryza_sativa_newGene_1625	-1.43796	0.00167135	-2.04622	2.80684e-06	-2.15984	1.3296e-06	-2.14174	0.00162479	uncharacterized protein
LOC_Os03g01260	-1.4381	8.80437e-06	-1.86665	3.39111e-09	-2.18267	4.01476e-13	-1.02148	0.00180386	expansin-B8
LOC_Os02g50730	-1.43942	1.90858e-08	-1.75158	1.06547e-05	-1.89639	4.92347e-10	-2.1506	5.08285e-15	metalloendoproteinase
LOC_Os02g53410	-1.45347	7.42299e-06	-1.91064	2.13572e-06	-2.36896	5.27554e-14	-2.14815	1.06598e-08	uncharacterized protein
LOC_Os01g55280	-1.48112	6.0771e-08	-1.61531	1.90811e-08	-1.53786	7.16531e-08	-1.24198	0.000162038	Interactor of constitutive active ROPs
LOC_Os04g15840	-1.48663	4.45829e-05	-1.91573	4.35613e-05	-3.34603	6.47416e-21	-2.81829	6.78605e-11	expansin-A1
LOC_Os03g17760	-1.49171	1.12344e-06	-1.69571	9.85236e-07	-1.12248	0.000374157	-1.05379	0.00192083	probable RNA-binding protein
LOC_Os04g43670	-1.51006	1.27833e-06	-1.69405	4.44507e-06	-1.15334	0.00421832	-1.23885	5.67075e-05	uncharacterized protein
LOC_Os03g49440	-1.51045	3.3577e-07	-1.98016	4.25643e-07	-2.29774	4.25167e-09	-3.25544	2.44491e-26	haloacid dehalogenase-like hydrolase
LOC_Os02g48470	-1.52609	4.14776e-06	-1.24441	0.000726251	-2.46117	1.40448e-09	-2.48792	2.07826e-09	uncharacterized protein
LOC_Os01g52230	-1.53994	3.97123e-14	-2.60111	4.79927e-17	-2.73263	4.31383e-20	-2.66286	4.72117e-43	inorganic pyrophosphatase
LOC_Os01g43950	-1.55267	0.000213244	-1.58575	0.000137196	-2.78019	1.59137e-09	-2.29338	5.69626e-06	transcription factor PAR2
LOC_Os02g21700	-1.55652	1.4992e-05	-1.70326	0.00022945	-1.9183	2.30222e-07	-1.32539	0.000560674	protein kinase-like
LOC_Os09g30490	-1.56867	2.56586e-06	-1.57061	0.000164032	-1.93761	0.0058939	-3.11274	3.45645e-19	uncharacterized protein
LOC_Os04g36820	-1.57666	1.37423e-05	-1.54713	0.000140678	-2.99791	1.52622e-10	-2.99344	1.38189e-09	uncharacterized protein
LOC_Os02g01510	-1.59156	1.46068e-08	-1.58996	1.02674e-08	-1.77576	3.21795e-08	-1.24624	7.18124e-05	L-lactate dehydrogenase A
LOC_Os01g64960	-1.60076	0.000601768	-2.00026	1.69154e-07	-1.04605	0.00279343	-1.01335	0.0100231	photosystem II 22 kDa protein
LOC_Os03g19220	-1.61795	0.000207669	-1.61917	2.51354e-05	-1.75677	6.71776e-06	-2.45867	8.77352e-08	uncharacterized protein
LOC_Os04g37770	-1.63255	2.39977e-09	-1.16671	1.12906e-05	-2.11616	4.51089e-13	-1.79009	1.92323e-08	uncharacterized protein
LOC_Os03g53050	-1.633	6.44467e-11	-1.30179	8.48775e-06	-1.41127	8.66724e-07	-1.13412	5.94285e-05	WRKY
LOC_Os03g02330	-1.63974	6.37351e-06	-2.17488	2.5337e-08	-2.37633	1.12342e-05	-2.73834	2.98759e-11	AAA-ATPase
LOC_Os04g36740	-1.66734	1.69386e-10	-1.47594	7.81424e-06	-3.02639	6.75612e-32	-3.27312	1.59621e-27	uncharacterized protein
LOC_Os08g41720	-1.68436	1.07062e-07	-1.69503	3.06099e-09	-1.97409	2.07983e-09	-1.50471	7.22138e-05	uncharacterized protein
LOC_Os01g22900	-1.68972	1.19463e-06	-1.70762	0.000191176	-2.69631	1.57713e-17	-1.89761	8.13917e-08	neutral/alkaline invertase
LOC_Os01g06320	-1.69271	0.00110917	-1.38406	0.0016779	-2.26787	2.63442e-06	-2.59073	0.000326002	MYB
LOC_Os08g13920	-1.70171	1.0683e-07	-1.46744	7.92478e-06	-1.93614	5.35714e-07	-2.18319	2.14857e-14	Glycosyl hydrolases
LOC_Os08g02850	-1.71309	6.6747e-06	-1.51896	5.78974e-06	-2.02204	6.74621e-09	-2.02797	9.45511e-10	Glycosyl transferases
LOC_Os10g39170	-1.71358	8.49814e-05	-1.3635	0.00241754	-2.38178	9.95017e-08	-1.8774	0.000111686	peroxidase
LOC_Os01g09930	-1.71794	7.13766e-05	-1.71103	0.000301457	-2.44621	2.24953e-07	-2.00203	0.00114526	HLH transcription factor
LOC_Os12g15470	-1.7216	4.61136e-05	-1.34362	0.00333254	-1.92148	2.39764e-07	-1.82903	1.56666e-06	serine carboxypeptidase
LOC_Os10g37760	-1.73474	0.00149274	-2.57575	7.44086e-08	-3.42473	3.81831e-07	-3.24034	1.16204e-08	Rhomboid family protein
LOC_Os01g57150	-1.74571	0.000229693	-2.04032	0.000315092	-1.69443	0.00372269	-1.75024	0.00120119	formin-like protein
LOC_Os05g29810	-1.77815	0.000497139	-1.54823	5.58869e-07	-3.3327	1.46897e-14	-3.18189	2.37982e-09	AP2
LOC_Os03g14170	-1.81107	2.68871e-06	-1.12432	0.00268313	-1.65985	0.000349404	-2.02777	1.1368e-05	3-ketoacyl-CoA synthase
LOC_Os02g48850	-1.84509	0.000227751	-1.88384	7.83169e-05	-2.90752	3.11889e-06	-1.49913	0.00432762	uncharacterized protein
LOC_Os03g07400	-1.86698	3.30069e-06	-1.88223	0.000205561	-1.94069	0.000616173	-2.78702	5.41238e-10	uncharacterized protein
LOC_Os07g26900	-1.91906	5.19606e-06	-2.68213	6.61778e-10	-2.62953	1.28765e-09	-2.09657	1.04988e-06	alpha-galactosidase
LOC_Os06g17110	-1.9393	0.000195466	-2.29061	0.000186042	-4.28804	2.15905e-08	-8.55234	1.83449e-10	UDP-glucosyl transferase
LOC_Os11g37900	-1.94867	4.1903e-05	-1.87005	0.00100052	-4.22715	8.42172e-15	-4.55241	1.36646e-17	3-ketoacyl-CoA synthase 20
LOC_Os12g01570	-1.96786	1.62041e-05	-1.82964	6.4082e-05	-2.19053	2.30945e-06	-2.57695	1.54495e-07	Nodulin-like family protein
LOC_Os03g19820	-1.98444	1.03628e-06	-2.31436	1.62911e-06	-4.04441	3.37747e-19	-3.56377	1.45626e-13	uncharacterized protein
LOC_Os03g19310	-2.12523	0.000219608	-2.04402	0.000556168	-2.869	6.72517e-08	-2.83247	8.9892e-07	glycosyltransferase
LOC_Os01g57040	-2.16193	3.01778e-07	-2.16541	3.20565e-07	-2.69072	2.9857e-12	-2.00967	1.41366e-07	uncharacterized protein
LOC_Os03g52410	-2.17144	9.78215e-06	-2.60199	8.75184e-05	-1.66978	0.00393967	-2.31571	2.76231e-06	uncharacterized protein
LOC_Os01g04300	-2.22564	5.63398e-07	-2.85099	3.37898e-07	-4.51084	3.8726e-19	-4.63838	7.29878e-16	Glycosyl hydrolase
LOC_Os05g04470	-2.27771	1.45125e-06	-1.63313	4.49259e-05	-4.9749	1.70558e-21	-4.14708	2.15817e-12	peroxidase
LOC_Os12g27770	-2.29261	8.11264e-05	-2.02389	0.00042551	-3.40567	9.8439e-10	-5.62374	1.06655e-11	transposon protein
LOC_Os05g48330	-2.52296	7.41377e-10	-2.2638	0.00272933	-4.23796	2.94952e-25	-3.84175	2.38165e-16	aspartic proteinase nepenthesin
LOC_Os02g41940	-2.87532	3.88313e-11	-3.41106	8.31794e-11	-4.4496	1.50814e-17	-3.45538	5.49771e-11	ribonuclease
LOC_Os09g34230	-2.89686	6.08981e-10	-2.19377	2.94373e-05	-5.63211	1.18296e-20	-4.38688	1.0136e-15	crocetin glucosyltransferase
LOC_Os02g54540	-3.18585	1.41406e-06	-2.2783	0.000995508	-3.6649	7.47565e-09	-3.69452	2.17828e-07	pathogenesis-related protein
LOC_Os02g41904	-3.20847	3.42268e-08	-2.53928	0.000898442	-1.86454	0.0103365	-2.22828	0.000619566	Gamma-thionin family
LOC_Os11g05950	-3.41911	3.46334e-09	-2.84912	1.71781e-05	-4.45088	0.000813653	-4.84637	3.30385e-14	uncharacterized protein
LOC_Os11g01590	-3.96286	1.14655e-07	-3.83148	1.43099e-05	-5.58551	0.00234022	-6.93082	9.90949e-11	Nodulin
LOC_Os01g03620	-4.71201	2.00992e-06	-4.43315	4.16719e-07	-4.24454	1.66252e-05	-3.34181	0.000116945	multicopper oxidase LPR1
LOC_Os10g33990	-7.78192	4.7356e-06	-8.81164	1.65593e-09	-11.5049	2.41694e-12	-11.0751	1.41963e-11	Senescence regulator
LOC_Os11g31060	4.83749	3.94655e-22	2.50993	6.11886e-09	2.77938	1.03386e-13	-	-	BAG domain protein
LOC_Os06g12876	4.19541	0.00112576	6.26551	0.000634804	5.94724	3.04349e-06	-	-	zinc finger protein
LOC_Os07g39700	2.6928	7.25411e-08	2.95268	1.58317e-14	1.65565	1.2939e-05	-	-	uncharacterized protein
LOC_Os04g28420	2.41391	1.35702e-41	1.63245	5.46465e-21	1.22423	4.18736e-08	-	-	70 kDa peptidyl-prolyl isomerase
LOC_Os02g15930	1.94034	1.89522e-15	1.07046	2.10228e-08	1.41859	1.22739e-16	-	-	uncharacterized protein
LOC_Os07g29410	1.62822	4.90062e-19	1.96108	9.68077e-19	1.64804	1.51645e-16	-	-	thioredoxin-like protein
LOC_Os05g05346	1.57333	2.6986e-05	1.15559	0.00319193	1.16015	0.00361678	-	-	uncharacterized protein
LOC_Os01g12920	1.52033	7.38136e-12	1.34387	1.03946e-09	1.00383	0.000295886	-	-	Thioesterase
LOC_Os03g16460	1.36301	3.83449e-05	1.47805	0.000653102	1.04528	0.000605137	-	-	uncharacterized protein
LOC_Os06g28670	1.30907	7.73033e-06	1.15655	0.000272983	1.13068	0.000139082	-	-	Glycosyl hydrolases
LOC_Os06g11610	1.27145	0.000478442	1.11249	0.00211061	1.11415	0.00214433	-	-	HSP20
LOC_Os02g47510	1.17433	0.00105304	1.3323	9.85993e-05	1.57941	2.64083e-06	-	-	cleavage dioxygenase
LOC_Os09g34930	-1.06614	6.642e-05	-1.17144	2.85835e-05	-1.1829	2.00579e-06	-	-	long-chain fatty acid condensing enzyme
LOC_Os07g46230	-1.07407	0.000537351	-1.16348	0.000248185	-1.00062	0.00250074	-	-	uncharacterized protein
LOC_Os06g04240	-1.08197	8.18949e-05	-1.0613	0.000135213	-1.94816	3.13136e-14	-	-	uncharacterized protein
LOC_Os04g44410	-1.08553	0.00167665	-1.29904	0.00215023	-1.29133	0.000279688	-	-	Serine carboxypeptidase
LOC_Os01g08340	-1.10001	1.17011e-07	-1.3171	2.34992e-14	-1.15884	2.59693e-09	-	-	E3 ubiquitin-protein ligase
LOC_Os05g49060	-1.51077	0.000188909	-1.8892	2.17737e-07	1.03436	0.00129155	-	-	uncharacterized protein
LOC_Os01g53330	-1.5997	0.000655368	-1.82593	4.61505e-05	-1.19861	0.00456762	-	-	UDP-glucoronosyl and UDP-glucosyl transferase
LOC_Os08g44040	-2.70299	3.06217e-05	-2.52805	1.601e-05	-1.55236	0.00316423	-	-	uncharacterized protein
LOC_Os02g13290	-3.02286	7.23961e-07	-2.51645	6.22614e-05	-4.57907	2.91027e-17	-	-	Inorganic pyrophosphatase
LOC_Os04g28300	3.86641	2.16423e-09	3.77956	0.000255551	-	-	3.63618	2.23111e-07	pentatricopeptide repeat-containing protein (PPR)
LOC_Os01g08860	3.04846	1.19849e-28	1.88374	5.74438e-24	-	-	-1.70762	2.35933e-09	HSP20
LOC_Os02g50060	1.54863	4.26653e-07	1.81555	1.07573e-06	-	-	1.4771	1.21692e-05	calcium-binding protein
LOC_Os01g72740	1.20283	8.19263e-07	1.36783	1.0037e-08	-	-	1.22945	0.000139304	P450
LOC_Os11g07230	1.14698	0.000248507	1.01589	0.000710207	-	-	1.37599	0.000572537	Leucine rich repeat (LRR) receptor-like kinase
LOC_Os02g04130	-1.00277	0.000232978	-1.31918	6.01926e-05	-	-	-2.04898	2.98927e-08	uncharacterized protein
LOC_Os01g18170	-1.01254	0.000297643	-1.52222	1.56928e-05	-	-	-1.00075	0.00699642	Germin-like protein
LOC_Os05g39610	-1.02857	3.3806e-07	-1.12011	4.19135e-09	-	-	-1.04109	8.19104e-08	exocyst complex component
LOC_Os07g39680	-1.03959	1.64826e-07	-1.12164	4.67494e-07	-	-	-1.35177	2.98226e-09	Cysteine-rich TM module stress tolerance
LOC_Os04g53810	-1.15679	5.78245e-06	-1.76207	5.36751e-12	-	-	-1.09509	5.71948e-09	NAD dependent epimerase/dehydratase
LOC_Os03g19780	-1.18113	9.78623e-07	-1.31768	1.16447e-08	-	-	-1.23038	9.89633e-05	HLH transcript factor
LOC_Os06g46930	-1.19407	0.000112841	-1.04895	0.000201463	-	-	-1.48128	4.45063e-05	50S ribosomal protein
LOC_Os10g39980	-1.24252	0.00114384	-1.02945	0.00403678	-	-	1.00115	0.0102484	Silicon efflux transporter
LOC_Os03g10950	-1.2433	1.16643e-08	-1.1571	3.37233e-07	-	-	-1.08009	0.000410536	protein phosphatase
LOC_Os05g34150	-1.28866	0.00136875	-1.532	3.86055e-05	-	-	-2.45949	0.00160209	glutathione transferase
LOC_Os08g02250	-1.45133	7.92208e-07	-1.40817	0.000189519	-	-	-1.21801	0.000921886	uncharacterized protein
LOC_Os05g46750	-1.45521	0.000973882	-1.83303	0.00117655	-	-	-1.43488	0.00210978	Protein kinase
LOC_Os10g40640	-1.47637	2.25822e-06	-2.0935	4.22352e-11	-	-	-2.2753	2.32795e-11	glucuronosyltransferase
LOC_Os02g52670	-1.51648	0.00125844	-2.15928	4.26893e-07	-	-	-4.6075	6.40139e-11	AP2
LOC_Os04g48290	-1.55974	0.00120556	-2.32814	7.43787e-06	-	-	-3.98034	4.60973e-15	detoxification protein
LOC_Os02g50570	-1.58407	3.63006e-05	-1.58618	2.08336e-07	-	-	-1.68781	1.76262e-07	Formin
LOC_Os04g51460	-1.60372	0.000608632	-1.95634	5.7734e-07	-	-	-3.18483	1.75187e-12	Glycosyl hydrolases
LOC_Os03g15660	-1.67401	0.000427449	-1.69025	0.000139426	-	-	-2.25459	4.84137e-07	AP2
LOC_Os03g44380	-1.68898	3.9648e-11	-2.54004	1.25814e-08	-	-	-3.01287	1.61798e-33	9-cis-epoxycarotenoid dioxygenase
LOC_Os06g13830	-1.71979	3.91204e-07	-1.79349	3.19765e-08	-	-	-2.28961	1.12686e-07	Glycosyl hydrolase
LOC_Os09g21120	-1.74839	1.53591e-08	-2.24156	6.24238e-11	-	-	-3.32114	1.09463e-23	U-box domain-containing protein
LOC_Os01g04280	-1.93612	0.000944377	-1.99419	2.09997e-07	-	-	-1.78633	2.21435e-05	Calmodulin binding protein
LOC_Os03g21380	-2.48733	2.30694e-14	-2.04257	1.49956e-08	-	-	-2.20381	4.60057e-09	calcium-binding protein
LOC_Os03g50250	9.48394	7.96583e-12	-	-	9.39488	5.10171e-14	10.8769	3.01185e-10	heat shock protein
LOC_Os11g05170	2.76023	1.00027e-11	-	-	-2.14934	5.62961e-05	-2.14147	0.00119924	uncharacterized protein
LOC_Os11g32890	2.56113	6.08265e-20	-	-	-1.68232	7.10022e-07	-1.87212	1.6537e-07	uncharacterized protein
LOC_Os03g18190	2.17245	0.00119282	-	-	2.13585	0.000197622	1.6853	0.00978469	uncharacterized protein
LOC_Os04g53180	2.08127	1.32982e-08	-	-	-3.47833	4.59454e-07	-2.26929	8.5376e-05	uncharacterized protein
LOC_Os02g54140	1.95168	2.28281e-07	-	-	-1.80447	8.54828e-06	-3.67664	1.23245e-17	hsp20
LOC_Os05g48810	1.61965	1.50663e-10	-	-	-1.01877	3.52113e-06	-1.15293	3.85975e-12	dnaJ
LOC_Os02g04160	1.55344	0.000491142	-	-	1.47566	0.000539698	1.30069	0.00507459	Transcription elongation factor
LOC_Os05g44340	1.51339	1.44119e-11	-	-	-1.69239	1.81714e-20	-2.38808	3.16535e-39	chaperone protein ClpB1
LOC_Os01g55270	1.36884	3.70478e-12	-	-	-1.30568	1.22175e-14	-1.26345	1.24297e-13	calcyclin-binding protein
LOC_Os03g11910	1.31944	3.54098e-11	-	-	-1.29363	9.3082e-11	-1.60303	2.37292e-11	hsp70
LOC_Os01g23710	1.27642	6.12033e-06	-	-	1.15891	2.78399e-05	1.298	1.27514e-09	uncharacterized protein
LOC_Os01g18110	1.26403	0.000278667	-	-	1.70716	1.68311e-08	1.60611	6.29128e-07	NAD dependent epimerase/dehydratase
LOC_Os10g35070	1.221	8.42451e-08	-	-	-3.10236	1.13051e-25	-3.59097	5.19147e-24	Alpha galactosidase
LOC_Os01g27360	1.09981	1.0406e-06	-	-	-1.91641	1.15697e-11	-2.54745	1.22812e-18	glutathione S-transferase
LOC_Os06g46480	1.08003	0.000105017	-	-	1.03439	8.52185e-05	1.05342	0.000413239	BEACH domain-containing protein B
LOC_Os01g73690	1.06219	0.000412116	-	-	1.18112	9.30611e-08	1.39486	2.57205e-06	pentatricopeptide repeat-containing protein (PPR)
LOC_Os01g53680	-1.00551	0.000136996	-	-	-1.3283	2.63959e-08	-1.02005	0.000391619	Phosphofructokinase
LOC_Os07g47700	-1.0078	0.0016028	-	-	-1.66713	2.25906e-08	-1.08259	0.000566123	UDP-glucuronic acid decarboxylase
LOC_Os02g51110	-1.03232	0.00118551	-	-	-1.69506	9.91692e-09	-1.9699	1.69788e-10	aquaporin NIP2
LOC_Os04g20280	-1.03965	7.0997e-05	-	-	-1.02802	1.05529e-06	-1.12163	2.46397e-05	Protein tyrosine phosphatase-like protein
LOC_Os12g03110	-1.05865	9.07833e-05	-	-	-1.24443	5.26773e-07	-1.40795	9.84751e-06	zinc finger protein-HD
LOC_Os03g53360	-1.07853	0.000788063	-	-	-1.37932	4.30932e-05	-1.50373	4.49806e-05	Transferase family
LOC_Os04g52164	-1.1001	0.000954849	-	-	-1.3176	2.25211e-05	-1.72967	4.32489e-07	transferase
LOC_Os01g70410	-1.1004	0.000856916	-	-	-1.68856	4.38231e-07	-1.9289	2.8219e-06	serine/threonine-protein kinase
LOC_Os03g03164	-1.1036	0.000610326	-	-	-1.47596	1.69522e-07	-1.21648	3.93811e-05	uncharacterized protein
LOC_Os04g41810	-1.14401	0.00069114	-	-	-2.37108	1.73466e-12	-1.70199	6.73686e-06	Cytochrome
LOC_Os03g03700	-1.14888	0.000176189	-	-	-1.3316	7.72831e-05	-1.39411	0.00584191	MLO protein
LOC_Os06g34120	-1.15587	9.29548e-05	-	-	-1.33537	2.70739e-06	-1.18694	0.00040607	GDSL esterase
LOC_Os07g43160	-1.16873	0.000550854	-	-	-1.12508	0.000527964	-1.21888	0.000454547	Trehalose-phosphatase
LOC_Os08g36630	-1.17623	0.00125783	-	-	-2.04215	1.69787e-08	-1.81521	4.10365e-05	Eukaryotic-type carbonic anhydrase
LOC_Os03g22200	-1.17953	0.000291244	-	-	-3.14321	1.35524e-21	-2.68226	4.34958e-14	sugar transporter
LOC_Os03g64170	-1.18324	8.30463e-05	-	-	-1.35613	7.47217e-08	-1.0133	0.000661696	GDSL-like Lipase
LOC_Os11g10460	-1.19184	0.00110281	-	-	-2.10291	1.34429e-09	-1.9984	1.29025e-07	Peroxidase
LOC_Os09g27950	-1.21586	0.000908959	-	-	-1.54259	6.08392e-07	-1.73675	2.87814e-07	Galactosyltransferase
LOC_Os04g59120	-1.21958	0.000742616	-	-	-1.85553	2.85943e-08	-1.73948	7.36556e-07	WAT1-related protein
LOC_Os05g50910	-1.22978	0.000585653	-	-	-1.57131	6.31613e-06	-1.47172	2.89343e-05	uncharacterized protein
LOC_Os05g42360	-1.23202	0.00117485	-	-	-2.92345	2.71738e-17	-2.081	1.27428e-06	uncharacterized protein
LOC_Os02g55890	-1.25999	0.000477375	-	-	-1.71607	1.68625e-06	-1.63754	1.25979e-05	Inorganic H+ pyrophosphatase
LOC_Os12g40900	-1.27345	1.16889e-05	-	-	-1.75599	2.86965e-11	-1.31174	0.000601615	auxin-responsive protein
LOC_Os08g42040	-1.31049	0.000325695	-	-	-1.13025	0.000341451	-1.27004	0.000419224	Non-specific lipid transfer protein
LOC_Os04g58570	-1.31567	0.000314908	-	-	-1.85177	4.40945e-07	-1.29945	0.000588407	elicitor-responsive protein
LOC_Os06g49770	-1.31705	0.000704529	-	-	-3.42174	1.11327e-22	-3.60184	2.87461e-16	non-specific lipid-transfer protein
LOC_Os11g04710	-1.31969	0.00104364	-	-	-1.51916	8.56043e-05	-1.82193	7.36592e-06	P450
LOC_Os06g14030	-1.34712	0.000202694	-	-	-2.70846	2.46801e-15	-2.96062	5.0849e-17	Ankyrin repeats
LOC_Os12g06080	-1.37583	6.89017e-07	-	-	-1.46576	5.56331e-13	-1.29616	0.000170974	B3 domain-containing protein
LOC_Os01g19220	-1.38487	0.000232605	-	-	-1.58171	9.50164e-07	-1.38006	0.000602311	beta-D-xylosidase
LOC_Os02g48860	-1.38776	2.03551e-08	-	-	-2.08856	4.39434e-17	-2.00228	6.7836e-15	Aspartic proteinase, chloroplast
LOC_Os01g67010	-1.44255	0.000355818	-	-	-3.74264	2.85657e-24	-2.55356	7.06207e-13	cytochrome b561
LOC_Os02g53530	-1.46456	0.000168181	-	-	-1.782	5.92391e-06	-1.93982	2.4982e-06	zinc finger protein
LOC_Os03g53660	-1.52367	0.000120016	-	-	-1.64409	7.57989e-06	-1.8978	3.356e-06	myosin family protein
LOC_Os12g02310	-1.52424	0.000375098	-	-	-3.72662	9.84278e-07	-3.50887	0.000215304	non-specific lipid-transfer protein
LOC_Os01g66160	-1.52607	0.00177031	-	-	-2.09782	1.34443e-05	-1.51454	0.000470866	pentatricopeptide repeat-containing protein (PPR)
LOC_Os01g71210	-1.55656	0.00108443	-	-	-1.37058	0.00140112	-2.10631	5.85798e-05	uncharacterized protein
LOC_Os11g02369	-1.56489	0.000135638	-	-	-4.13343	1.80939e-07	-3.3571	5.90439e-05	non-specific lipid-transfer protein
LOC_Os01g53090	-1.57714	8.06406e-05	-	-	-1.78268	6.40789e-06	-1.44175	0.000408357	Pathogen-related protein
LOC_Os02g11070	-1.67068	0.00146309	-	-	-2.19535	4.77967e-05	-2.92934	7.62204e-08	3-ketoacyl-CoA synthase
LOC_Os05g39220	-1.67886	0.000724778	-	-	-1.7168	0.0036837	-1.85769	0.00278354	GDSL-like Lipase/Acylhydrolase
LOC_Os03g08320	-1.68636	5.52235e-06	-	-	-2.34098	0.00104592	-3.28169	3.50879e-17	tify domain protein
LOC_Os03g63730	-1.71887	2.46475e-06	-	-	-1.82065	2.14525e-06	-1.10489	0.00394621	RNA recognition
LOC_Os04g53930	-1.71888	1.47678e-05	-	-	-4.1945	1.44781e-22	-5.13354	1.4983e-33	Sugar transporter
LOC_Os05g41420	-1.72173	0.000690366	-	-	-5.63039	4.64003e-11	-3.74022	4.7886e-09	WAT1-related protein
LOC_Os01g57580	-1.73408	0.00108431	-	-	-1.4089	0.00520984	-1.63045	0.00397006	Transcription factor
LOC_Os06g12320	-1.81942	0.000169934	-	-	-2.06703	0.000390779	-2.20923	0.00249815	Amino acid transporter
LOC_Os07g42310	-1.84455	0.000452157	-	-	-1.72423	0.00063331	-2.17437	3.52496e-05	uncharacterized protein
LOC_Os01g73980	-1.84665	0.000197646	-	-	-1.79584	0.00390449	-1.92228	0.00932719	xylem cysteine proteinase
LOC_Os05g13320	-1.87124	0.000124091	-	-	-2.98489	3.28867e-11	-1.74601	0.000289372	S-type anion channel
LOC_Os06g05710	-1.9421	1.14202e-07	-	-	-3.85577	1.23326e-06	-2.71338	0.000202578	uncharacterized protein
LOC_Os08g41780	-1.95299	0.000551575	-	-	-1.58907	0.00278456	-1.74896	0.000837321	Triacylglycerol lipase
LOC_Os03g29410	-1.98236	6.3307e-05	-	-	-3.14347	2.74125e-08	-3.46754	8.76517e-12	Serine/threonine-protein kinase RIPK
LOC_Os06g37080	-2	2.00133e-06	-	-	-2.41765	1.96118e-10	-2.23589	6.09354e-08	Multicopper oxidase
LOC_Os09g37050	-2.00543	0.000229485	-	-	-5.01979	2.30464e-09	-2.63509	0.0035847	zinc finger protein
LOC_Os06g34020	-2.17285	4.22378e-06	-	-	-5.99222	7.84205e-27	-5.56655	8.56588e-05	Glycosyl hydrolases
LOC_Os03g12620	-2.43676	3.67613e-05	-	-	-2.85984	7.47001e-07	-1.80732	0.00187663	Glycosyl hydrolases
LOC_Os02g56860	-2.4913	1.27741e-07	-	-	-6.21952	5.79483e-13	-6.56295	2.08015e-09	3-ketoacyl-CoA synthase
LOC_Os08g24770	-2.50868	0.000253442	-	-	-4.88466	1.24494e-06	-5.55198	1.31935e-06	Protein kinase
LOC_Os12g35610	-2.97324	3.24901e-05	-	-	-2.73701	0.000150461	-5.02548	0.00615239	FAD-binding domain
Oryza_sativa_newGene_3677	-3.25241	0.000172729	-	-	-4.99806	0.0107115	-5.93009	8.56988e-10	uncharacterized protein
LOC_Os01g65830	-3.41018	2.87048e-11	-	-	-4.41986	8.96171e-18	-3.56855	1.09112e-10	stearoyl-[acyl-carrier-protein] 9-desaturase
LOC_Os01g48380	-	-	10.7213	1.80267e-18	11.7794	7.7439e-23	10.9886	1.24835e-19	pentatricopeptide repeat-containing protein (PPR)
LOC_Os01g33360	-	-	6.53313	9.90333e-18	6.71495	1.15676e-19	6.08534	2.48111e-13	heat shock protein
LOC_Os01g65150	-	-	4.99183	8.36985e-18	6.3685	9.83926e-40	5.54635	4.7673e-29	POT family
LOC_Os11g34460	-	-	3.59277	7.20611e-20	4.40315	4.91178e-44	3.61087	4.56442e-30	Galactose oxidase
LOC_Os02g11110	-	-	3.47344	2.76566e-10	3.48465	1.12669e-15	3.43811	6.71505e-13	UDP-glucosyl transferase
LOC_Os09g11480	-	-	3.47151	3.76567e-06	4.21259	6.33707e-12	3.19985	6.68104e-05	AP2
LOC_Os03g47610	-	-	3.11278	6.53373e-16	5.65885	1.57509e-169	4.54677	2.93301e-97	phosphomethylpyrimidine synthase
LOC_Os01g65169	-	-	3.04952	5.55633e-10	4.98037	9.81786e-51	4.19358	3.28133e-32	POT family
LOC_Os07g15540	-	-	2.8486	1.54039e-05	3.58086	6.83368e-12	3.37791	2.08758e-08	Ethylene receptor
LOC_Os08g39810	-	-	2.78783	2.25306e-07	6.40488	9.80375e-64	6.01671	6.11264e-53	retrotransposon protein
LOC_Os02g57120	-	-	2.76565	7.63093e-10	3.89553	9.77203e-25	2.65729	4.17184e-08	CLIP-associated protein
LOC_Os10g30850	-	-	2.63764	3.02376e-12	3.20778	4.80271e-24	2.42564	3.36928e-11	uncharacterized protein
LOC_Os05g16140	-	-	2.57157	2.32404e-06	1.5379	0.0102624	1.86746	0.00342417	uncharacterized protein
LOC_Os02g40510	-	-	2.57127	6.71956e-16	3.89152	2.68523e-96	3.2316	4.80788e-47	Two-component response regulator
LOC_Os09g31380	-	-	2.54248	2.48476e-08	4.42379	4.28347e-47	4.1362	3.29422e-39	Lysine-specific demethylase
LOC_Os06g39240	-	-	2.29972	1.37481e-21	2.14998	3.3117e-16	1.56865	1.12526e-07	MBF1
LOC_Os03g22050	-	-	2.27909	6.10332e-11	3.01314	3.14274e-39	3.00051	8.66284e-36	CBL-interacting protein kinase
Oryza_sativa_newGene_3934	-	-	2.24026	3.17542e-05	2.16002	2.93516e-05	2.0799	0.00184561	uncharacterized protein
LOC_Os12g32300	-	-	2.23132	0.000264467	1.26707	0.00814955	2.61234	8.98488e-05	uncharacterized protein
LOC_Os10g41660	-	-	2.15649	0.000237772	2.25588	0.000114651	1.99949	0.00211708	RING-H2 finger protein
LOC_Os05g51150	-	-	2.02714	4.92595e-07	5.09066	5.46992e-60	3.15105	1.50018e-16	RNA polymerase
LOC_Os01g50622	-	-	1.99738	1.05912e-05	5.49827	1.15614e-72	4.66596	2.14061e-34	Bifunctional nuclease
Oryza_sativa_newGene_681	-	-	1.94058	2.22432e-05	1.76082	4.28692e-05	1.8537	0.00306766	uncharacterized protein
LOC_Os01g59980	-	-	1.92644	8.2847e-05	2.38065	2.61951e-07	1.69425	0.000830632	zinc finger protein
LOC_Os02g45170	-	-	1.87211	7.87347e-06	2.7884	5.7568e-15	1.81584	6.61474e-05	MYB
LOC_Os11g32880	-	-	1.82411	3.32e-09	2.50703	2.68671e-29	1.59306	1.13734e-09	DEAD/DEAH box helicase
LOC_Os01g59510	-	-	1.81766	2.66888e-05	2.55126	9.7781e-16	1.63704	0.000129899	Ribonuclease
LOC_Os01g61630	-	-	1.80121	9.93894e-05	2.81554	5.65913e-14	2.56333	9.31342e-09	pentatricopeptide repeat-containing protein (PPR)
LOC_Os03g53550	-	-	1.79376	0.000763157	1.40293	5.94426e-06	1.46087	0.000240505	Retrotransposon
LOC_Os05g24240	-	-	1.78195	1.74576e-05	2.59218	5.33577e-13	2.29462	9.43183e-07	uncharacterized protein
LOC_Os01g43090	-	-	1.76036	6.429e-18	2.07458	5.69267e-40	1.05878	1.53635e-07	Aldo/keto reductase
LOC_Os05g06510	-	-	1.75112	0.000295609	3.22713	3.68054e-17	2.20221	7.964e-06	Iron-Sulfur binding protein
LOC_Os01g19740	-	-	1.73961	7.68643e-11	3.32832	3.73231e-45	2.12095	1.17509e-20	uncharacterized protein
LOC_Os05g51690	-	-	1.71905	1.3108e-18	2.09739	2.29837e-26	2.02475	6.68237e-21	uncharacterized protein
LOC_Os03g62330	-	-	1.71536	9.56556e-07	1.18342	0.00443592	1.45274	0.000134079	uncharacterized protein
LOC_Os05g01440	-	-	1.71385	0.00312869	2.40148	5.6128e-05	2.11702	0.000539366	phosphoribosylformylglycinamidine synthase
LOC_Os02g02740	-	-	1.70265	2.96419e-05	1.95986	7.22123e-07	1.8872	5.4496e-05	pentatricopeptide repeat-containing protein (PPR)
LOC_Os06g22560	-	-	1.68756	0.00129643	2.11419	1.73224e-12	2.28353	3.11616e-10	Formyl transferase
LOC_Os05g34030	-	-	1.65548	3.58469e-06	1.74141	4.05784e-07	1.81172	2.62276e-05	POT family
LOC_Os06g08100	-	-	1.63122	1.03581e-07	1.961	8.2564e-11	2.42223	6.52121e-17	uncharacterized protein
LOC_Os06g13040	-	-	1.62155	0.000654484	1.85896	1.05094e-05	1.55121	0.00750664	Glycosyl hydrolases
LOC_Os04g52100	-	-	1.61083	1.46262e-06	2.33221	3.51932e-15	1.62316	8.13365e-06	methionine aminopeptidase
LOC_Os06g08830	-	-	1.58009	3.50054e-06	1.88035	4.04265e-13	1.08674	0.00396679	UDP-glucoronosyl and UDP-glucosyl transferase
LOC_Os06g39906	-	-	1.57984	3.26532e-07	2.92873	3.88308e-34	1.95795	7.54372e-11	Homeobox-leucine zipper protein
LOC_Os01g55950	-	-	1.5757	1.12241e-06	2.63519	7.65836e-24	1.59866	0.000109832	Acetamidase/Formamidase family
LOC_Os07g12610	-	-	1.54045	8.45338e-06	1.63737	4.09959e-08	1.04836	0.00317336	F-box
LOC_Os04g14810	-	-	1.51777	2.44708e-05	3.34521	1.6112e-36	2.76283	8.53534e-16	exonuclease
LOC_Os02g30410	-	-	1.51508	2.60139e-10	2.06084	3.99561e-14	1.73801	9.32884e-08	uncharacterized protein
LOC_Os06g11150	-	-	1.50579	3.22576e-05	2.01001	7.67456e-08	1.9311	1.91642e-08	uncharacterized protein
LOC_Os12g06650	-	-	1.50168	0.0043194	2.26206	2.53017e-07	1.87285	0.000169256	pentatricopeptide repeat-containing protein (PPR)
LOC_Os08g42440	-	-	1.49581	0.000216485	2.85084	6.07334e-22	2.33786	5.61724e-10	zinc finger protein
LOC_Os05g32370	-	-	1.45067	0.000141385	1.74177	9.34005e-08	2.08146	1.74642e-07	DEAD/DEAH box helicase
LOC_Os09g32360	-	-	1.44773	1.72504e-05	1.88051	7.22112e-09	2.22787	7.53618e-06	uncharacterized protein
Oryza_sativa_newGene_2689	-	-	1.46059	0.00147585	3.6765	6.34274e-24	4.44289	2.9621e-23	uncharacterized protein
LOC_Os06g42040	-	-	1.44264	4.83591e-05	2.34804	4.11463e-10	1.87577	3.41894e-06	uncharacterized protein
LOC_Os09g26260	-	-	1.39855	4.92604e-06	1.88007	2.54302e-13	1.26509	1.77943e-05	AAA-ATPase
LOC_Os08g38610	-	-	1.39151	1.39494e-09	1.50185	1.24829e-08	1.50734	5.73079e-08	pentatricopeptide repeat-containing protein (PPR)
LOC_Os09g29490	-	-	1.38639	6.92371e-12	2.0371	2.66653e-27	1.47071	3.08808e-13	Peroxidase
LOC_Os08g09270	-	-	1.36857	0.00100396	2.14296	1.49056e-09	1.48283	0.000281822	pentatricopeptide repeat-containing protein (PPR)
LOC_Os07g04390	-	-	1.36711	0.00139469	1.69627	1.01604e-05	1.33127	0.000447201	uncharacterized protein
LOC_Os08g37700	-	-	1.35519	0.000344743	2.82171	7.11655e-20	1.61974	8.07929e-06	chloroplastic, RRM
LOC_Os04g59130	-	-	1.34585	1.03546e-10	2.07771	1.47605e-28	1.46475	1.74311e-12	F-box
LOC_Os01g16620	-	-	1.33902	4.14901e-05	2.02928	3.06641e-17	1.79943	1.26161e-10	uncharacterized protein
LOC_Os04g55640	-	-	1.33781	2.28361e-06	1.90357	1.75507e-14	1.63601	1.78571e-12	Polysaccharide biosynthesis
LOC_Os01g25484	-	-	1.33755	1.1176e-08	1.66875	3.51624e-19	1.44451	1.66942e-11	ferredoxin
LOC_Os01g66500	-	-	1.32926	4.0134e-08	2.69186	9.916e-50	1.94713	2.29019e-21	phosphoribosylformylglycinamidine synthase
LOC_Os03g18870	-	-	1.30527	2.76869e-09	1.48564	3.10772e-09	1.78323	3.80183e-16	dnaJ
LOC_Os03g56800	-	-	1.29754	3.32367e-06	2.28658	9.24933e-20	1.74211	5.94061e-09	monophosphate dehydrogenase
LOC_Os10g41060	-	-	1.28751	0.000409072	1.1752	0.000194498	1.37202	4.71292e-06	VAN3-binding protein
LOC_Os04g09530	-	-	1.28263	1.34882e-05	1.89216	2.33952e-12	1.28484	2.87606e-05	pentatricopeptide repeat-containing protein (PPR)
LOC_Os06g12790	-	-	1.28232	0.000618775	1.84821	3.38101e-07	1.53567	4.75818e-05	Kinase
LOC_Os03g36830	-	-	1.27315	0.00164882	1.96484	3.77273e-08	1.48365	0.000658246	uncharacterized protein
LOC_Os11g45250	-	-	1.25957	0.00383853	2.1226	3.01988e-08	2.02315	7.59614e-07	uncharacterized protein
LOC_Os02g11720	-	-	1.23394	0.000641974	2.33847	8.44911e-15	1.59089	1.3804e-05	Serine aminopeptidase
LOC_Os08g43250	-	-	1.22922	3.74238e-05	1.98964	5.15499e-11	1.94648	8.86556e-16	detoxification protein
LOC_Os08g41880	-	-	1.22655	0.0014356	1.89771	6.46021e-07	1.88194	1.9451e-07	phosphoesterase
LOC_Os06g45940	-	-	1.22302	0.000136825	1.4275	1.77247e-06	1.23656	9.05117e-05	K+ potassium transporter
LOC_Os07g02910	-	-	1.21855	0.00128216	1.41034	0.00086307	1.15027	0.001957	F-box
LOC_Os12g41715	-	-	1.21424	1.19792e-10	2.33549	2.07652e-30	1.70825	2.62021e-19	DEAD/DEAH box helicase
LOC_Os12g39110	-	-	1.20166	1.09077e-05	1.30919	5.10842e-08	1.20447	3.68769e-05	zinc finger protein
LOC_Os03g21970	-	-	1.19689	2.48708e-06	1.62193	3.03821e-10	1.18683	6.20876e-05	uncharacterized protein
LOC_Os01g02060	-	-	1.19409	0.000290127	1.06273	0.000187226	1.02774	0.00172591	piriformospora indica-insensitive protein 2 isoform X1
LOC_Os08g29980	-	-	1.1893	1.53499e-06	2.09212	3.10877e-25	2.76766	2.17639e-12	Reverse transcriptase
LOC_Os06g02480	-	-	1.17962	3.5514e-07	1.73229	2.50546e-17	1.01867	1.6619e-05	uncharacterized protein
LOC_Os03g53150	-	-	1.16045	1.31993e-05	1.81246	4.55429e-14	1.54183	4.0781e-10	AUX/IAA family
LOC_Os04g48416	-	-	1.15052	1.6519e-06	1.92638	3.89772e-15	1.51728	1.35178e-10	Subtilisin-like protease
LOC_Os01g68790	-	-	1.14939	0.00136494	3.73142	1.03223e-33	2.88902	2.03785e-18	glycine-rich RNA-binding protein
LOC_Os04g41510	-	-	1.1468	1.19477e-07	1.63239	1.90951e-20	1.2992	7.3848e-12	serine/threonine-protein kinase
LOC_Os03g15540	-	-	1.14182	4.4838e-07	1.84504	3.35679e-15	1.4421	4.74863e-10	HEAT repeat
LOC_Os08g10630	-	-	1.136	4.26195e-05	1.16388	7.39781e-06	1.28075	5.37435e-07	Zinc transporter
LOC_Os01g60730	-	-	1.13301	8.54896e-05	2.66074	4.9854e-28	1.96722	1.60021e-14	zinc finger protein
LOC_Os10g33630	-	-	1.12484	7.32277e-08	1.51446	2.09353e-17	1.2304	3.75097e-12	uncharacterized protein
LOC_Os09g30260	-	-	1.12046	0.0003286	1.55261	4.5492e-07	1.16578	0.000735279	uncharacterized protein
LOC_Os01g35330	-	-	1.12027	0.000208557	1.67395	1.3296e-07	1.47459	8.81963e-05	angiomotin-like
LOC_Os01g62380	-	-	1.11342	0.000307082	1.48907	8.88796e-08	1.1839	0.000187031	fasciclin-like arabinogalactan protein
LOC_Os06g44230	-	-	1.11194	0.000110538	2.09582	1.59754e-14	1.1243	0.000360306	DNA-directed RNA polymerase
LOC_Os12g38750	-	-	1.10754	0.000122126	2.1226	2.5401e-20	1.26199	1.56662e-06	phosphoesterase
LOC_Os02g03750	-	-	1.10147	0.000407909	1.11454	0.000453557	1.09412	1.46379e-05	Glycosyl hydrolases
LOC_Os08g04910	-	-	1.10076	0.000149783	1.17256	6.88512e-05	1.43349	3.17123e-08	uncharacterized protein
LOC_Os02g47360	-	-	1.09887	0.00340842	1.65534	7.60127e-07	1.13868	0.00454571	pentatricopeptide repeat-containing protein (PPR)
LOC_Os12g08180	-	-	1.08789	0.00143795	1.76109	1.45799e-10	1.4873	2.8687e-06	leucine-rich repeat receptor-like tyrosine-protein kinase
LOC_Os09g12240	-	-	1.07634	0.000439003	1.88506	2.97057e-10	1.41994	7.41175e-05	Leucine rich repeat (LRR) receptor-like kinase
LOC_Os02g56130	-	-	1.07465	0.00160039	1.72506	1.4357e-06	1.50755	5.46538e-05	proliferating cell nuclear antigen
LOC_Os01g55340	-	-	1.05422	7.73742e-06	1.6373	6.96142e-12	1.6422	1.23889e-13	cyclic dof factor
LOC_Os06g49250	-	-	1.0541	0.00300403	2.50347	5.54307e-25	1.76408	1.14034e-10	POT family
LOC_Os02g54200	-	-	1.05286	1.59998e-05	1.58368	8.46043e-12	1.18482	2.23108e-05	Transcription termination factor MTERF4
LOC_Os04g41000	-	-	1.01954	0.00433172	1.21179	0.000101382	1.70204	8.12928e-05	uncharacterized protein
LOC_Os04g01510	-	-	1.01559	0.00124447	1.7836	7.14903e-08	1.37202	0.000105284	uncharacterized protein
LOC_Os03g58800	-	-	1.01549	0.00383714	1.50358	4.48493e-08	1.18456	0.000124081	ATPase
LOC_Os01g57910	-	-	1.01456	0.000328924	1.34474	1.41253e-07	1.25851	2.92329e-05	RNA-binding protein
LOC_Os02g02020	-	-	1.00863	0.00121345	1.76637	6.72152e-10	1.7609	6.63932e-10	pentatricopeptide repeat-containing protein (PPR)
LOC_Os12g05640	-	-	1.00047	0.00235642	1.23179	0.000121911	1.68465	5.00216e-06	pentatricopeptide repeat-containing protein (PPR)
LOC_Os01g42520	-	-	-1.00012	0.0011311	-1.60415	2.81289e-10	-1.39627	3.06931e-05	uncharacterized protein
LOC_Os03g19560	-	-	-1.00621	3.59961e-06	-2.4306	7.1683e-27	-1.68008	2.19653e-13	tetratricopeptide repeat (TPR)-containing protein
LOC_Os08g15650	-	-	-1.00682	6.68454e-05	-1.25372	0.000451313	-1.72312	8.70901e-11	uncharacterized protein
LOC_Os01g41900	-	-	-1.01528	5.85572e-06	-1.27576	1.38857e-08	-1.45328	1.61508e-09	MYB
LOC_Os07g47670	-	-	-1.02638	0.000358054	-1.95731	7.97272e-11	-2.02361	1.6494e-10	Hypoxia induced protein
LOC_Os01g63060	-	-	-1.02796	5.53712e-05	-1.23987	5.23051e-05	-1.04949	2.91051e-05	inositolphosphotransferase
LOC_Os02g39790	-	-	-1.03806	1.67965e-11	-1.45495	5.20036e-19	-1.25	4.67432e-10	Adenosylmethionine decarboxylase
LOC_Os07g44160	-	-	-1.05426	1.04089e-05	-1.48173	1.27218e-11	-1.40422	5.17786e-08	P450
LOC_Os02g51080	-	-	-1.05432	7.2615e-10	-2.36605	2.34872e-41	-2.7306	1.35132e-29	oxidoreductases,FAD binding domain
LOC_Os11g11000	-	-	-1.06079	2.05419e-07	-1.20609	5.14067e-10	-1.14956	2.51747e-08	uncharacterized protein
LOC_Os05g47670	-	-	-1.06371	6.96764e-06	-1.30806	1.07798e-07	-1.24043	8.83077e-05	RING-H2 finger protein
LOC_Os05g49350	-	-	-1.06466	1.536e-05	-2.04603	1.80653e-10	-1.69219	3.95953e-09	uncharacterized protein
LOC_Os07g48570	-	-	-1.06668	4.11866e-06	-1.15732	1.47188e-07	-1.23698	3.24589e-08	cyclic dof factor
LOC_Os08g45000	-	-	-1.07748	0.00331386	-1.11435	0.000837474	-1.57315	5.14704e-05	Sugar (and other) transporter
LOC_Os01g13930	-	-	-1.07973	1.52185e-05	-1.23353	0.00150207	-1.29661	7.65109e-10	uncharacterized protein
LOC_Os09g06740	-	-	-1.08251	1.05974e-05	-1.03483	1.79939e-05	-1.01522	2.46137e-06	E3 ubiquitin-protein ligase
LOC_Os04g38600	-	-	-1.08746	1.04399e-06	-1.14092	5.51925e-07	-1.59503	5.3709e-16	glyceraldehyde-3-phosphate dehydrogenase
LOC_Os05g05600	-	-	-1.0876	5.91052e-08	-2.92459	1.50055e-60	-2.68444	5.06619e-23	uncharacterized protein
LOC_Os05g22730	-	-	-1.09144	3.38925e-05	-1.46445	9.22525e-10	-1.357	6.09865e-07	Glycosyl hydrolases
LOC_Os03g17800	-	-	-1.09608	0.000180457	-1.08931	0.000220445	-1.37036	4.57273e-06	uncharacterized protein
LOC_Os05g38660	-	-	-1.09614	3.8835e-06	-1.30982	6.07311e-10	-1.07225	0.000181925	uncharacterized protein
LOC_Os03g14730	-	-	-1.09947	0.000224098	-1.06788	0.00210709	-1.22091	0.000443339	alpha/beta hydrolase
LOC_Os06g39960	-	-	-1.09951	3.89974e-05	-2.2514	4.53628e-15	-1.38519	0.00287598	bZIP
LOC_Os02g43340	-	-	-1.10196	0.000722148	-1.48719	1.16909e-06	-1.35433	0.00183999	alpha/beta hydrolase
LOC_Os07g41200	-	-	-1.10412	4.8102e-06	-1.05168	0.00123177	-1.20683	1.19458e-06	uncharacterized protein
LOC_Os11g05400	-	-	-1.10662	4.30587e-06	-1.50384	3.07782e-15	-1.50121	5.97504e-11	Purple acid phosphatase
LOC_Os02g32980	-	-	-1.11048	0.00117903	-1.24298	0.00033853	-1.50248	0.000436596	germin-like protein
LOC_Os09g35880	-	-	-1.12175	6.62507e-14	-2.47825	1.46177e-53	-2.02773	6.28248e-38	zinc finger protein
LOC_Os12g08770	-	-	-1.13489	0.000343252	-2.37048	6.82224e-11	-2.96339	7.90038e-18	chloroplastic
LOC_Os12g38640	-	-	-1.13751	0.000378558	-1.77811	5.47765e-05	-2.88999	9.8002e-16	uncharacterized protein
LOC_Os12g37260	-	-	-1.13964	0.00179308	-1.62633	3.24704e-10	-1.40541	1.28516e-06	lipoxygenase 2.1, chloroplastic isoform
LOC_Os09g35030	-	-	-1.15448	6.18355e-05	-1.3086	0.00255724	-2.35761	6.74545e-20	AP2
LOC_Os05g38140	-	-	-1.16441	0.000146844	-1.43455	6.76156e-10	-1.385	5.70887e-06	HLH transcription factor
LOC_Os08g04630	-	-	-1.17472	0.000287412	-1.74154	4.39831e-08	-1.63643	6.26061e-07	oxidoreductase
LOC_Os01g47680	-	-	-1.17498	5.21694e-05	-1.28687	1.92589e-07	-1.65307	6.56712e-08	60S ribosomal protein
LOC_Os05g48930	-	-	-1.17744	2.78942e-06	-1.00655	0.00303292	-1.45714	2.10709e-10	Glutaredoxin
LOC_Os01g56780	-	-	-1.1783	9.40227e-08	-1.83933	3.17944e-16	-1.59387	1.16221e-12	Plus-3 domain
LOC_Os12g43720	-	-	-1.18032	2.11037e-05	-1.85262	9.5383e-16	-1.60001	4.94124e-11	Calcium-dependent channel
LOC_Os03g21000	-	-	-1.18291	2.18786e-08	-1.22549	3.86615e-12	-1.30058	1.63543e-14	thioredoxin-like
LOC_Os03g09170	-	-	-1.18345	0.00156285	-2.07294	4.87492e-15	-2.27012	1.5954e-14	AP2
LOC_Os03g60260	-	-	-1.18366	0.000788419	-1.66767	4.57305e-06	-2.08168	3.72185e-06	Amino acid transporter
LOC_Os01g47630	-	-	-1.18965	0.000397183	-1.99103	3.93738e-13	-1.30245	8.62531e-06	uncharacterized protein
LOC_Os06g46030	-	-	-1.1905	0.000119198	-1.12056	0.00734108	-1.28537	0.00126498	uncharacterized protein
LOC_Os12g42860	-	-	-1.1908	0.000106225	-2.16611	6.90778e-11	-1.94359	3.75155e-08	cysteine oxidase
LOC_Os11g47970	-	-	-1.19314	3.67007e-06	-1.36388	3.00968e-06	-1.61346	2.32641e-11	ATPase
LOC_Os01g62610	-	-	-1.1953	0.000199457	-1.28727	0.000183946	-1.89893	6.53708e-07	FKBP
LOC_Os01g20930	-	-	-1.19998	0.0001663	-1.13349	0.000223004	-1.25174	8.47946e-05	zinc finger protein
LOC_Os06g51360	-	-	-1.2002	7.72626e-06	-1.28071	2.15085e-05	-1.50651	4.06789e-08	F-box
LOC_Os07g39220	-	-	-1.20185	8.85523e-12	-1.00988	0.00472014	-1.22751	6.37712e-10	transcription factor
LOC_Os07g23570	-	-	-1.20191	0.00323367	-1.22552	0.00157498	-1.52515	0.000121199	P450
LOC_Os04g51560	-	-	-1.20383	2.50838e-06	-1.43961	9.19319e-07	-1.29218	2.83685e-06	WRKY
LOC_Os10g38489	-	-	-1.21303	0.000701036	-2.63208	6.09381e-11	-2.22917	9.31086e-05	glutathione S-transferase
LOC_Os06g45040	-	-	-1.21782	9.25294e-06	-1.90108	6.38066e-09	-1.76681	3.16015e-08	zinc finger protein
LOC_Os01g40310	-	-	-1.22275	8.39167e-05	-1.85571	2.25505e-07	-2.28361	1.23993e-12	uncharacterized protein
LOC_Os05g33840	-	-	-1.22627	1.26872e-07	-2.61606	5.80676e-11	-3.46492	1.73019e-40	1-deoxy-D-xylulose-5-phosphate synthase
LOC_Os08g29770	-	-	-1.22765	7.77861e-07	-1.6797	9.60107e-17	-1.56657	6.40114e-15	Glycosyl hydrolases
LOC_Os02g36570	-	-	-1.23125	1.51687e-09	-1.78238	2.29596e-11	-2.26955	2.64727e-10	ABC1 family
LOC_Os06g50340	-	-	-1.23809	0.00110264	-1.24182	0.000709437	-1.45272	0.00237261	Protein kinase
LOC_Os06g35960	-	-	-1.25178	1.17396e-07	-1.76066	1.22779e-10	-1.74082	7.47421e-11	HSF
LOC_Os07g05480	-	-	-1.28059	2.86637e-05	-1.92635	5.73107e-07	-2.59033	1.95566e-17	photosystem I reaction center subunit
LOC_Os03g63074	-	-	-1.28077	0.000176314	-1.37834	4.55078e-06	-1.24058	0.000101896	Ser/Thr protein phosphatase family protein
LOC_Os01g06560	-	-	-1.28989	0.000247866	-3.97366	1.56119e-14	-4.76716	3.83396e-11	transcription factor
LOC_Os09g25490	-	-	-1.29508	0.00143748	-1.80359	1.48177e-05	-1.92533	3.91474e-05	Glycosyl transferases
LOC_Os09g12540	-	-	-1.30329	1.3432e-07	-2.10974	4.40536e-11	-1.37435	7.80464e-09	Chlorophyll A-B binding protein
LOC_Os09g37470	-	-	-1.30512	6.88842e-05	-2.37168	8.94789e-10	-2.19534	5.28718e-08	Auxin responsive protein
LOC_Os01g03040	-	-	-1.30599	8.83686e-05	-1.61503	8.67805e-11	-1.76589	3.40762e-08	uncharacterized protein
LOC_Os04g41540	-	-	-1.30715	1.06515e-10	-1.35086	0.00351698	-1.66208	2.97417e-07	calcium-binding protein
LOC_Os01g62980	-	-	-1.314	0.00319875	-1.52171	0.000654503	-1.58872	0.00368124	Protease inhibitor
LOC_Os08g05620	-	-	-1.324	1.57042e-08	-1.51255	1.75127e-09	-1.40261	1.65902e-08	P450
LOC_Os06g44450	-	-	-1.32631	6.44529e-11	-2.44165	7.32477e-36	-2.34025	4.26783e-24	zinc finger protein
LOC_Os01g20730	-	-	-1.32714	2.73775e-05	-1.29084	2.02749e-05	-1.31611	1.07388e-05	uncharacterized protein
LOC_Os04g57440	-	-	-1.33924	6.34776e-07	-1.20487	3.93758e-06	-1.00172	0.000246679	Papain family cysteine protease
LOC_Os03g53200	-	-	-1.3458	4.75584e-05	-1.50694	2.87671e-05	-2.62886	1.94076e-10	calcium-binding protein
LOC_Os06g51290	-	-	-1.35653	2.25258e-07	-1.84315	5.21974e-06	-2.18419	2.02663e-10	phytoene synthase
LOC_Os02g09250	-	-	-1.36001	0.00416749	-1.61976	1.75701e-05	-1.25642	0.00205715	P450
LOC_Os08g08120	-	-	-1.36831	1.09249e-07	-1.8614	4.72487e-17	-1.76429	7.04143e-13	zinc finger protein
LOC_Os08g06110	-	-	-1.37086	3.44581e-09	-1.46557	1.76005e-15	-1.77071	2.3964e-16	MYB
LOC_Os04g43990	-	-	-1.37339	2.76114e-12	-1.65176	1.15209e-16	-1.81653	2.00105e-11	Senescence regulator
LOC_Os08g44310	-	-	-1.37771	0.000425059	-1.03465	0.00648102	-1.58773	0.000341342	uncharacterized protein
LOC_Os06g27760	-	-	-1.37981	3.43188e-11	-1.86813	5.41682e-16	-1.40977	8.38633e-06	peptide methionine sulfoxide reductase
LOC_Os08g38220	-	-	-1.38023	1.73088e-10	-1.39617	2.04053e-05	-1.6585	2.79005e-14	DOF zinc finger protein
LOC_Os11g10990	-	-	-1.3866	0.000431925	-2.82989	4.2626e-12	-2.6922	7.6601e-10	dnaJ
LOC_Os11g03390	-	-	-1.3895	4.69538e-07	-3.17858	2.15466e-25	-3.03739	1.66942e-20	cytoplasmic domain
LOC_Os04g58710	-	-	-1.39858	2.62392e-13	-2.25904	7.19806e-11	-2.39518	3.82956e-34	CoA ligase
LOC_Os08g34210	-	-	-1.4121	1.03904e-08	-1.66289	7.93025e-18	-1.41467	4.57128e-10	Aldehyde dehydrogenase
LOC_Os01g71190	-	-	-1.41384	2.68009e-09	-1.04255	3.5857e-07	-1.07346	4.58233e-05	photosystem II reaction center PSB28 protein
LOC_Os02g12760	-	-	-1.43217	9.20992e-06	-1.30281	1.74678e-05	-1.49987	2.20653e-05	CASP-like protein
LOC_Os01g14410	-	-	-1.43458	1.95294e-07	-5.62648	1.31494e-44	-6.2058	2.85977e-96	Chlorophyll A-B binding protein
LOC_Os09g08540	-	-	-1.44059	0.00221044	-1.30812	0.00263757	-1.35102	0.00184735	Reverse transcriptase
LOC_Os09g27330	-	-	-1.44333	5.51367e-06	-1.03371	0.00218089	-1.63402	0.000108453	uncharacterized protein
LOC_Os01g63690	-	-	-1.44562	1.7219e-14	-1.15273	0.00101678	-1.87498	1.16732e-17	nematode resistance protein
LOC_Os01g27260	-	-	-1.45309	9.51986e-05	-2.19176	4.0536e-07	-1.74657	0.00113793	glutathione S-transferase
LOC_Os01g73500	-	-	-1.46567	1.30734e-09	-1.97538	2.97034e-18	-1.76411	7.91228e-08	uncharacterized protein
LOC_Os08g41040	-	-	-1.46829	5.23068e-10	-1.38572	3.85349e-08	-1.38835	1.49209e-05	uncharacterized protein
LOC_Os06g21380	-	-	-1.47361	2.16496e-16	-1.93372	3.43299e-23	-1.5313	1.9065e-10	carboxyl-terminal-processing peptidase
LOC_Os02g07930	-	-	-1.48838	1.91154e-19	-2.71306	3.07734e-42	-2.92077	5.39079e-46	zinc finger protein
LOC_Os08g06010	-	-	-1.49096	5.21213e-08	-1.15817	1.03579e-07	-1.06833	3.20968e-06	Major Facilitator Superfamily
LOC_Os07g10495	-	-	-1.49739	0.000484357	-2.14526	3.30947e-06	-1.95175	0.00958762	uncharacterized protein
LOC_Os09g09930	-	-	-1.51633	2.18636e-11	-1.91448	2.79565e-12	-2.31939	1.08695e-13	Heavy metal-associated isoprenylated protein
LOC_Os02g56310	-	-	-1.53899	8.15609e-09	-1.10431	3.74178e-06	-1.2403	0.00138661	phosphoenolpyruvate carboxylase kinase
LOC_Os09g37460	-	-	-1.5436	0.000971918	-2.75024	1.36582e-08	-2.53841	2.41581e-07	Auxin responsive protein
LOC_Os01g20206	-	-	-1.54537	0.00012717	-1.29642	4.86719e-05	-1.64383	2.20771e-07	Methyltransferase
LOC_Os02g44820	-	-	-1.54736	3.73432e-21	-1.09095	2.55553e-07	-1.24573	1.13451e-07	uncharacterized protein
LOC_Os02g51970	-	-	-1.54776	2.70549e-05	-1.66074	0.00362934	-2.36889	1.07537e-07	Phosphate-induced protein
LOC_Os07g33620	-	-	-1.55735	1.57603e-05	-1.65788	3.18516e-05	-2.63118	3.37869e-09	P450
LOC_Os09g30458	-	-	-1.57444	1.31409e-12	-3.25971	1.88199e-35	-4.15537	3.52039e-39	Subtilase
LOC_Os02g41840	-	-	-1.5811	7.50416e-11	-1.14025	0.00091066	-2.30835	1.91812e-13	Senescence regulator
LOC_Os12g34360	-	-	-1.58124	0.000480272	-1.85904	3.75235e-05	-2.09921	0.00057301	uncharacterized protein
LOC_Os01g63930	-	-	-1.5846	0.000374674	-2.91763	2.12731e-12	-3.38802	1.9693e-13	P450
LOC_Os03g19920	-	-	-1.59099	8.25629e-05	-1.73935	4.1077e-06	-2.23329	6.81869e-08	poly(A) polymerase
LOC_Os03g03670	-	-	-1.63038	5.96866e-06	-2.03184	1.27396e-08	-1.59895	0.000112802	uncharacterized protein
LOC_Os04g33070	-	-	-1.66283	0.000560592	-2.53549	8.12619e-08	-2.75256	8.76282e-07	uncharacterized protein
LOC_Os02g43790	-	-	-1.67651	1.60515e-05	-1.66596	1.58126e-05	-2.47511	2.28386e-08	AP2
LOC_Os06g45140	-	-	-1.68384	4.50167e-12	-1.41621	2.32416e-09	-1.52799	8.73954e-11	bZIP
LOC_Os12g03070	-	-	-1.68759	3.23774e-11	-3.78841	6.99885e-39	-3.89541	3.611e-21	FHA domain
LOC_Os03g09850	-	-	-1.69309	3.71785e-05	-3.43397	1.10848e-10	-1.91976	2.5036e-05	Cytochrome b561
LOC_Os05g50930	-	-	-1.72619	7.80991e-14	-3.91573	4.225e-67	-3.83474	2.0248e-31	NA polymerase sigma factor
LOC_Os06g36390	-	-	-1.75397	2.20269e-07	-1.30687	5.23142e-05	-1.50464	7.74617e-05	uncharacterized protein
LOC_Os03g14090	-	-	-1.77973	0.00364515	-1.78837	0.000728901	-2.38365	0.000199366	uncharacterized protein
LOC_Os03g05870	-	-	-1.78326	2.50851e-10	-2.01214	3.17118e-13	-1.95083	3.88599e-10	sufE-like protein
LOC_Os12g13940	-	-	-1.78357	0.000203901	-1.70542	9.59623e-05	-1.17384	0.00820274	TLC domain protein
LOC_Os01g53730	-	-	-1.79489	2.87444e-09	-1.13762	0.00252428	-1.55061	1.42468e-09	uncharacterized protein
LOC_Os06g50230	-	-	-1.82284	3.53308e-16	-2.03378	3.10454e-15	-2.42506	1.04912e-20	dnaJ
LOC_Os03g10880	-	-	-1.83668	3.09041e-06	-1.24317	0.000867128	-1.52664	0.000303733	NPH3 family
LOC_Os09g20390	-	-	-1.85798	2.18777e-08	-1.1775	0.00478825	-1.24179	0.000788125	trehalase
LOC_Os04g48530	-	-	-1.86862	4.57682e-06	-1.73392	2.04481e-05	-2.43259	7.73147e-06	guard cell S-type anion channel
LOC_Os03g07960	-	-	-1.8882	1.64476e-15	-2.37034	2.08045e-23	-2.72227	2.93819e-24	uncharacterized protein
LOC_Os05g43460	-	-	-1.89388	2.13589e-12	-3.78577	4.19883e-35	-3.36028	4.94998e-18	LURP-one-related
LOC_Os02g47620	-	-	-1.90582	9.48869e-16	-1.74415	3.50194e-12	-1.57778	2.00538e-06	pheophytinase
LOC_Os03g03550	-	-	-1.91078	2.7356e-06	-1.29375	0.00643321	-1.37086	0.000711605	bZIP
LOC_Os03g59320	-	-	-1.95159	1.7549e-06	-3.55097	1.49493e-33	-3.5405	1.16225e-28	uncharacterized protein
LOC_Os05g20020	-	-	-1.95622	0.000184873	-3.54073	2.55229e-06	-3.43149	3.17662e-09	Glycosyl hydrolases
LOC_Os05g06890	-	-	-1.98831	9.10928e-13	-2.68006	2.324e-24	-2.28519	3.01874e-17	GTP diphosphokinase
LOC_Os06g10750	-	-	-2.01825	1.43218e-05	-3.88565	4.7023e-15	-4.53112	1.37028e-14	WAT1-related protein
LOC_Os07g06880	-	-	-2.03999	1.21723e-07	-2.34404	2.83539e-08	-3.23287	5.73942e-13	alpha/beta hydrolase
LOC_Os05g31140	-	-	-2.0604	1.95457e-08	-2.30775	2.07336e-09	-2.18511	2.181e-09	Glycosyl hydrolases
LOC_Os01g04580	-	-	-2.0724	0.000407976	-4.87415	8.38472e-09	-2.34856	0.00044266	probable receptor-like protein kinase
LOC_Os06g21910	-	-	-2.0827	2.08793e-05	-2.66342	1.48071e-07	-2.48969	2.28753e-05	uncharacterized protein
LOC_Os01g15900	-	-	-2.0827	8.32957e-14	-3.13684	9.00525e-24	-2.42216	8.07498e-16	cyclic dof factor
LOC_Os04g44510	-	-	-2.10533	3.50704e-14	-1.47789	1.35105e-07	-1.65961	4.67038e-11	GEM-like protein
LOC_Os01g51570	-	-	-2.1062	0.000255337	-6.04212	1.68148e-11	-4.49393	8.20837e-14	Glycosyl hydrolases
LOC_Os01g58194	-	-	-2.10765	0.00184694	-4.27451	2.8257e-08	-3.082	1.34504e-05	nucleoredoxin
LOC_Os04g30300	-	-	-2.11332	5.63725e-16	-1.51542	1.13592e-11	-1.03366	0.00494501	Reverse transcriptase
LOC_Os10g05130	-	-	-2.12408	0.000150918	-2.5496	5.79885e-07	-2.25556	2.50335e-05	uncharacterized protein
LOC_Os01g17396	-	-	-2.1338	2.2817e-14	-3.39252	2.23855e-31	-3.43995	3.22822e-30	uncharacterized protein
LOC_Os09g38920	-	-	-2.1561	1.76021e-09	-3.30571	3.55479e-15	-3.22414	5.15375e-11	cysteine protease
LOC_Os02g45930	-	-	-2.16521	1.21833e-16	-1.08213	0.00556311	-1.6854	4.96897e-12	uncharacterized protein
LOC_Os03g16050	-	-	-2.16768	2.91632e-16	-1.00209	0.000314433	-1.40269	3.08051e-07	fructose-1,6-bisphosphatase
LOC_Os08g45190	-	-	-2.18689	6.06566e-25	-3.3978	1.1546e-63	-3.36555	1.69962e-47	PROTON GRADIENT REGULATION
LOC_Os07g08160	-	-	-2.19925	1.31401e-10	-3.79203	1.49674e-39	-4.06728	1.17828e-20	low molecular mass early light-inducible protein
LOC_Os09g38090	-	-	-2.20051	2.26342e-19	-1.07123	0.000182831	-1.60967	9.24861e-10	uncharacterized protein
LOC_Os04g49370	-	-	-2.20542	1.71802e-12	-1.15809	0.0120036	-2.39871	1.97233e-10	uncharacterized protein
LOC_Os01g54340	-	-	-2.24468	1.08923e-20	-1.41274	0.000412668	-1.98276	6.98738e-19	uncharacterized protein
LOC_Os02g58310	-	-	-2.25494	0.000345781	-4.95496	4.70787e-17	-4.04282	6.12351e-13	uncharacterized protein
LOC_Os10g18370	-	-	-2.26918	6.55655e-20	-4.45396	1.21589e-60	-2.94047	2.65307e-45	uncharacterized protein
LOC_Os04g41340	-	-	-2.26944	1.3843e-19	-1.98511	2.41642e-11	-2.37836	2.96806e-18	pentatricopeptide repeat-containing protein (PPR)
LOC_Os04g48210	-	-	-2.29401	1.14289e-22	-2.75182	4.29938e-21	-1.81645	9.84843e-14	P450
LOC_Os07g43925	-	-	-2.30532	7.04544e-28	-3.17045	2.45981e-33	-2.67316	4.90617e-37	uncharacterized protein
LOC_Os01g52260	-	-	-2.47128	2.10615e-45	-2.11308	4.09168e-17	-1.87884	3.85468e-28	Serine acetyltransferase
LOC_Os02g39360	-	-	-2.52598	4.21893e-27	-2.9851	2.27691e-33	-2.29376	1.45057e-26	zinc finger protein
LOC_Os02g13800	-	-	-2.64088	7.80277e-06	-2.26995	0.000687092	-3.92471	0.00420502	Heat stress transcription factor
LOC_Os07g37320	-	-	-2.8566	1.04807e-25	-3.16435	2.69144e-14	-4.15846	2.86315e-50	Sugar transporter
LOC_Os09g26670	-	-	-2.93052	3.62871e-22	-2.53066	7.0198e-16	-2.50956	5.67374e-14	uncharacterized protein
LOC_Os02g54050	-	-	-2.94049	5.25681e-05	-2.98503	1.02341e-05	-4.63344	1.94026e-08	AP2
LOC_Os09g36560	-	-	-3.73956	0.000173119	-3.76428	3.85505e-07	-2.15193	0.00386443	Thaumatin family
LOC_Os04g54230	-	-	-4.02368	7.17267e-25	-4.80667	1.47929e-29	-3.78498	1.63353e-21	Wound-induced protein
LOC_Os01g03750	-	-	-4.82673	0.000292263	-5.48653	4.13186e-05	-5.72937	1.32678e-05	uncharacterized protein
LOC_Os09g27670	3.84518	6.32572e-07	3.95059	0.000952325	-	-	-	-	uncharacterized protein
LOC_Os06g14240	3.19955	1.80656e-16	2.21131	8.15129e-09	-	-	-	-	hsp20
LOC_Os08g40910	2.99934	1.48458e-18	1.64956	2.28052e-07	-	-	-	-	uncharacterized protein
LOC_Os01g04370	2.8517	2.72613e-17	1.97762	7.64217e-19	-	-	-	-	Hsp20
LOC_Os03g16020	2.09392	2.88451e-07	1.01806	3.60837e-05	-	-	-	-	hsp20
LOC_Os11g24850	2.02792	1.01648e-09	2.33864	5.57017e-08	-	-	-	-	Ankyrin repeat-containing protein
LOC_Os02g43550	1.49034	3.99853e-05	1.58481	8.74471e-07	-	-	-	-	Cyclin
LOC_Os11g41150	1.74223	6.45157e-07	1.52538	8.93799e-05	-	-	-	-	SPIRAL1-like
LOC_Os07g43740	1.32616	0.000544448	1.44532	2.42113e-05	-	-	-	-	E3 ubiquitin-protein ligase
LOC_Os06g41380	1.61094	5.2974e-07	1.25566	0.000152237	-	-	-	-	non-structural maintenance of chromosomes element
LOC_Os03g55290	1.41707	2.97869e-12	1.25427	2.07732e-10	-	-	-	-	GA
LOC_Os07g40790	1.02139	0.000342688	1.17861	5.94687e-06	-	-	-	-	COBW domain-containing protein
LOC_Os10g38580	1.39131	1.72845e-06	1.10486	2.96224e-05	-	-	-	-	glutathione S-transferase
LOC_Os05g38530	1.67371	1.31933e-16	1.10233	6.01763e-12	-	-	-	-	heat shock protein
LOC_Os09g15670	1.37881	0.000577483	1.07422	2.22001e-05	-	-	-	-	Protein phosphatase
LOC_Os01g21420	1.03804	4.53882e-12	1.01546	1.96073e-11	-	-	-	-	RNA recognition motif
LOC_Os10g25180	1.31624	2.05265e-06	1.00122	0.000423804	-	-	-	-	Phosphoinositide phosphatase
LOC_Os02g32550	-1.12481	1.77976e-05	-1.01807	0.000277227	-	-	-	-	uncharacterized protein
LOC_Os05g41610	-1.14546	4.84691e-06	-1.02686	0.000127744	-	-	-	-	Glycosyl hydrolases
LOC_Os01g63810	-1.33453	4.60972e-09	-1.05361	0.000255215	-	-	-	-	Starch binding domain
LOC_Os03g58850	-1.67189	8.29903e-06	-1.13118	0.00266765	-	-	-	-	glycine-rich protein
LOC_Os01g08380	-1.05573	0.000588075	-1.14261	0.00281375	-	-	-	-	Acyl transferase
LOC_Os04g51300	-1.02138	0.000578817	-1.14843	5.74322e-05	-	-	-	-	Peroxidase
LOC_Os06g04150	-2.41169	2.66859e-11	-1.15664	0.000171455	-	-	-	-	chloroplastic
LOC_Os04g40940	-1.57263	0.000366931	-1.39601	0.00118741	-	-	-	-	uncharacterized protein
LOC_Os03g15000	-1.09876	1.53451e-07	-1.51098	2.45996e-12	-	-	-	-	E3 ubiquitin-protein ligase
LOC_Os07g48510	-1.01334	6.07411e-06	-1.53819	6.05965e-10	-	-	-	-	chloroplastic
LOC_Os08g31950	-1.99462	0.000278771	-1.73912	0.00038106	-	-	-	-	uncharacterized protein
LOC_Os08g40170	-2.11247	0.000110331	-2.34455	9.89644e-05	-	-	-	-	Protein kinase
LOC_Os10g10700	-3.51219	1.93184e-06	-2.44937	1.42956e-11	-	-	-	-	Pectinesterase inhibitor
LOC_Os04g59440	1.79303	0.00122337	-	-	1.01159	0.00140653	-	-	photosystem II 22 kDa protein
ChrSy.fgenesh.gene.50	1.44684	1.01667e-05	-	-	1.37768	0.000679318	-	-	NMDA receptor-regulated protein
LOC_Os09g35790	1.34265	1.24547e-14	-	-	-1.09273	1.36923e-07	-	-	HSF
LOC_Os01g52110	1.19329	1.04481e-06	-	-	-1.1469	1.24285e-06	-	-	ubiquitin-protein ligase
LOC_Os05g23140	1.1253	0.00113001	-	-	-1.52633	0.00142247	-	-	Hsp20
LOC_Os08g39560	1.09538	0.000238269	-	-	-1.029	0.00498167	-	-	OTU-like cysteine protease
LOC_Os03g10570	1.05983	3.05093e-06	-	-	1.20978	3.49538e-09	-	-	Meiosis-specific protein
LOC_Os10g30210	1.04336	0.00204683	-	-	1.66544	8.0001e-11	-	-	uncharacterized protein
LOC_Os07g01760	-1.02846	5.37803e-06	-	-	-1.46038	3.72039e-12	-	-	Amino acid transport and metabolism
LOC_Os06g15620	-1.03545	1.61965e-05	-	-	-1.14536	1.62948e-09	-	-	GA
LOC_Os04g51980	-1.0459	1.96096e-06	-	-	-1.97448	3.15971e-13	-	-	transferase
LOC_Os01g51310	-1.12515	0.000639867	-	-	-1.12561	6.34865e-05	-	-	uncharacterized protein
LOC_Os01g59870	-1.22922	3.69958e-05	-	-	-1.00609	4.0858e-05	-	-	lipid transfer protein
LOC_Os08g32120	-1.33443	1.36619e-07	-	-	-1.25437	8.51996e-07	-	-	uncharacterized protein
LOC_Os04g14150	-1.33963	0.000152932	-	-	-1.27612	0.00010879	-	-	methyltransferase
LOC_Os01g43844	-1.4879	0.00139768	-	-	-1.33867	0.00712093	-	-	P450
LOC_Os02g27800	-1.52036	0.000473704	-	-	-1.10997	0.00951552	-	-	uncharacterized protein
LOC_Os02g04210	-1.62853	9.19051e-05	-	-	-1.15578	5.45139e-05	-	-	uncharacterized protein
LOC_Os02g13660	-1.62925	1.28978e-08	-	-	-1.23101	1.13031e-06	-	-	Protodermal factor
LOC_Os03g12110	-1.6328	0.00081982	-	-	-1.72897	0.000256781	-	-	Homocysteine S-methyltransferase
LOC_Os11g31190	-1.65047	1.23589e-05	-	-	-1.32246	0.00027868	-	-	sugar transporter
LOC_Os08g40060	-1.95606	7.72106e-06	-	-	-1.73655	0.00855793	-	-	uncharacterized protein
LOC_Os07g48340	-2.62431	0.00204447	-	-	-3.6607	1.64607e-05	-	-	calcium-binding protein
LOC_Os02g55134	6.52814	5.60544e-05	-	-	-	-	7.76046	0.00816778	Cytochrome C oxidase copper chaperone
LOC_Os12g43830	6.46044	1.1121e-05	-	-	-	-	2.22077	0.000103315	Dip2/Utp12 Family
LOC_Os04g54820	3.03667	6.85222e-06	-	-	-	-	2.49976	0.000107332	Programmed cell death protein
LOC_Os02g20940	3.03665	1.80434e-05	-	-	-	-	3.56785	5.84083e-08	uncharacterized protein
Oryza_sativa_newGene_1709	2.19825	0.00136949	-	-	-	-	2.65135	0.000111131	uncharacterized protein
LOC_Os10g33490	1.88841	8.59979e-05	-	-	-	-	1.89819	0.000292946	uncharacterized protein
LOC_Os03g61670	1.57358	5.78528e-08	-	-	-	-	2.11651	0.00303297	calreticulin-like
LOC_Os06g50300	1.20907	2.53331e-06	-	-	-	-	1.16828	0.000548595	Hsp90
ChrSy.fgenesh.gene.82	1.17612	0.00170036	-	-	-	-	-1.65644	5.82517e-07	CAAX protease
LOC_Os01g74580	1.14913	8.8801e-09	-	-	-	-	1.30625	0.000133926	dnaJ
LOC_Os02g37000	1.14275	0.00114198	-	-	-	-	1.72111	5.02915e-05	SPFH domain
LOC_Os06g39260	1.04834	1.29238e-05	-	-	-	-	2.06873	3.66978e-12	UAA transporter
LOC_Os09g21710	-1.01518	0.000249659	-	-	-	-	-1.37555	8.69089e-07	zinc finger protein
LOC_Os03g14010	-1.04511	0.000426937	-	-	-	-	-1.35795	0.000142934	Glycosyl hydrolases
LOC_Os03g63270	-1.13939	0.000489353	-	-	-	-	-1.38607	5.92152e-05	Nucleotide-diphospho-sugar transferase
LOC_Os04g40630	-1.14527	1.31229e-06	-	-	-	-	-1.54654	4.62465e-11	zinc finger protein
LOC_Os03g43410	-1.17374	0.000214615	-	-	-	-	-1.06636	0.00281188	Auxin-responsive protein
LOC_Os05g46760	-1.19496	0.00058854	-	-	-	-	-1.35142	1.08214e-05	Protein kinase
LOC_Os05g44420	-1.26952	0.000109229	-	-	-	-	-1.29707	8.57712e-05	uncharacterized protein
LOC_Os12g38150	-1.27745	0.00113941	-	-	-	-	-1.64792	0.000184124	Osmotin
LOC_Os05g34700	-1.36794	9.84184e-06	-	-	-	-	-1.09301	0.00555427	GDSL-like Lipase/Acylhydrolase
LOC_Os05g50990	-1.38249	2.19236e-05	-	-	-	-	-1.39574	1.84349e-06	tetratricopeptide (tetratricopeptide repeat (TPR)-containing protein) domain
LOC_Os07g23730	-1.39911	6.76388e-08	-	-	-	-	-1.68834	0.00109979	Thaumatin-like protein
LOC_Os05g11010	-1.42795	1.12714e-05	-	-	-	-	-1.023	0.00676087	Late embryogenesis abundant protein
LOC_Os06g50900	-1.44038	0.00023417	-	-	-	-	-1.28421	0.00147265	Transcription factor
LOC_Os03g58900	-1.44895	5.67743e-05	-	-	-	-	-1.69064	0.000130149	Galactosyltransferase
LOC_Os02g45940	-1.59868	0.000849028	-	-	-	-	-1.54979	0.00139645	Histone H4
LOC_Os08g17500	-1.7116	4.03635e-07	-	-	-	-	-1.84611	0.000435825	NAD dependent epimerase/dehydratase
LOC_Os12g44230	-1.71515	0.00143539	-	-	-	-	-1.72746	0.00478748	Glucose / Sorbosone dehydrogenase
LOC_Os08g39590	-1.72745	0.00103539	-	-	-	-	-1.43183	0.00328416	Protein kinase
LOC_Os12g06130	-1.91097	0.00119079	-	-	-	-	-1.60287	0.00125382	uncharacterized protein
LOC_Os07g47480	-1.91731	0.000134213	-	-	-	-	-1.55641	0.00624968	Heavy metal-associated isoprenylated protein
LOC_Os10g28230	-1.93316	1.36936e-05	-	-	-	-	-1.61477	0.000210255	histone H2A
LOC_Os02g41510	-1.94749	9.91127e-05	-	-	-	-	-2.80054	2.97474e-06	MYB
LOC_Os06g06460	-2.06447	0.000133354	-	-	-	-	-2.06149	0.00337226	Histone H3
LOC_Os10g26500	-2.10154	6.67648e-05	-	-	-	-	-2.13676	3.31025e-05	Homeobox-leucine zipper protein
LOC_Os02g14840	-2.37708	0.000324326	-	-	-	-	-3.41426	0.000254446	potassium channel KAT1
LOC_Os02g45570	-2.54357	0.000379591	-	-	-	-	-2.60867	0.000423954	Growth-regulating factor
Oryza_sativa_newGene_4492	-5.34482	0.000289031	-	-	-	-	-6.22653	0.00618244	uncharacterized protein
LOC_Os08g12160	-	-	5.44825	1.31987e-06	4.7063	0.00441433	-	-	uncharacterized protein
LOC_Os03g47470	-	-	5.01554	0.00274318	5.22815	2.22159e-32	-	-	MAP kinase
LOC_Os04g34190	-	-	2.68976	4.16971e-07	2.5642	6.92129e-06	-	-	Reverse transcriptase
Oryza_sativa_newGene_4667	-	-	2.22967	0.000633781	2.47424	5.45869e-05	-	-	uncharacterized protein
Oryza_sativa_newGene_408	-	-	1.92384	0.00120517	1.31245	0.00201187	-	-	uncharacterized protein
LOC_Os04g11820	-	-	1.89935	0.000279309	2.21664	2.03314e-07	-	-	ABC transporter
LOC_Os05g40700	-	-	1.89015	0.000426319	1.57675	0.000761487	-	-	transmembrane protein
LOC_Os06g40440	-	-	1.85139	2.92844e-13	1.85358	9.70564e-21	-	-	tetratricopeptide (tetratricopeptide repeat (TPR)-containing protein) domain
LOC_Os07g38230	-	-	1.79126	2.27704e-06	2.57643	7.64391e-13	-	-	uncharacterized protein
LOC_Os09g23540	-	-	1.68979	1.1641e-09	1.90101	1.05515e-14	-	-	alcohol dehydrogenase
LOC_Os07g17230	-	-	1.68814	0.00158138	1.61609	0.00413832	-	-	disease resistance protein
LOC_Os02g10880	-	-	1.60639	0.000879673	1.81042	1.49788e-05	-	-	UDP-glucosyl transferase
LOC_Os09g34250	-	-	1.58112	2.60808e-16	1.53548	2.20603e-10	-	-	UDP-glucoronosyl and UDP-glucosyl transferase
LOC_Os03g37260	-	-	1.55068	0.00150059	2.25884	2.04752e-07	-	-	pentatricopeptide repeat-containing protein (PPR)
LOC_Os03g20640	-	-	1.54709	8.5516e-07	1.88592	6.69544e-12	-	-	uncharacterized protein
LOC_Os01g53020	-	-	1.54031	9.22663e-06	1.09822	0.00277555	-	-	DnaJ
LOC_Os11g03780	-	-	1.52443	3.02984e-12	1.68676	1.15797e-22	-	-	uncharacterized protein
LOC_Os12g43280	-	-	1.51214	0.00213966	1.93749	0.000661412	-	-	uncharacterized protein
LOC_Os02g27490	-	-	1.49637	1.75105e-07	1.76754	2.68872e-09	-	-	sodium/metabolite cotransporter
LOC_Os03g43430	-	-	1.45615	1.84034e-10	1.71068	3.79405e-15	-	-	protein translocase
LOC_Os01g53810	-	-	1.4438	3.26865e-11	1.25793	8.53284e-16	-	-	Transferrin receptor
LOC_Os08g01610	-	-	1.40292	0.00399041	1.99071	2.48864e-05	-	-	Triose-phosphate Transporter
Oryza_sativa_newGene_1311	-	-	1.39474	0.000463855	1.27076	0.00239734	-	-	uncharacterized protein
LOC_Os12g10750	-	-	1.37559	0.00117596	1.22349	0.00475095	-	-	uncharacterized protein
LOC_Os07g07620	-	-	1.32719	0.00353243	1.98758	5.22051e-05	-	-	pentatricopeptide repeat-containing protein (PPR) repeat family
LOC_Os03g02020	-	-	1.30651	1.06183e-07	1.14892	1.09939e-05	-	-	Stress responsive A/B
LOC_Os01g04950	-	-	1.29686	6.54237e-08	1.36499	4.92145e-12	-	-	NRT1/ PTR FAMILY
LOC_Os02g04670	-	-	1.28706	1.76511e-08	1.24652	1.96529e-14	-	-	Glycosyl hydrolases
LOC_Os01g03480	-	-	1.27844	0.000353268	1.9264	2.08188e-10	-	-	uncharacterized protein
LOC_Os06g10800	-	-	1.27297	0.000477148	2.49353	3.86288e-13	-	-	zinc finger protein
LOC_Os08g05810	-	-	1.26882	0.000925263	1.14141	0.000700179	-	-	DEAD/DEAH box
LOC_Os03g38240	-	-	1.25232	0.00230555	1.95491	2.45534e-08	-	-	uncharacterized protein
LOC_Os11g27570	-	-	1.23242	0.00149284	1.65301	4.45871e-06	-	-	transposon protein
LOC_Os03g30780	-	-	1.22837	0.00338304	1.29545	0.00322539	-	-	uncharacterized protein
Oryza_sativa_newGene_1219	-	-	1.21027	0.00358378	1.16486	0.0058419	-	-	uncharacterized protein
LOC_Os11g05260	-	-	1.20992	2.46813e-06	1.48468	3.01176e-12	-	-	2-carboxy-D-arabinitol-1-phosphatase
LOC_Os03g31210	-	-	1.20125	0.0003115	-1.26511	0.000545739	-	-	UDP-glucose/GDP-mannose dehydrogenase
LOC_Os01g12720	-	-	1.2002	0.000292374	1.28055	9.17168e-05	-	-	proline-rich receptor-like protein kinase
LOC_Os01g68160	-	-	1.18511	1.48078e-07	1.0813	3.65431e-11	-	-	Histone deacetylase
LOC_Os05g49610	-	-	1.18391	1.25196e-07	1.5118	4.45892e-14	-	-	uncharacterized protein
LOC_Os03g31490	-	-	1.18209	3.89204e-08	1.46157	1.67384e-16	-	-	uncharacterized protein
LOC_Os08g37456	-	-	1.17907	0.00040717	1.39433	5.15366e-07	-	-	2OG-Fe(II) oxygenase
LOC_Os09g27030	-	-	1.169	1.92957e-07	1.23364	4.87378e-11	-	-	cysteine protease
LOC_Os07g26990	-	-	1.1566	0.00036146	1.40551	1.05961e-05	-	-	uncharacterized protein
LOC_Os03g10970	-	-	1.14296	0.00249413	1.06898	0.00420698	-	-	uncharacterized protein
LOC_Os02g55100	-	-	1.12393	0.000952452	1.21145	0.000365486	-	-	uncharacterized protein
LOC_Os06g21330	-	-	1.11987	0.000143974	1.25241	2.72108e-09	-	-	BTB/POZ domain-containing protein
LOC_Os08g36320	-	-	1.09793	0.00346716	1.12439	1.48559e-05	-	-	decarboxylase
LOC_Os05g24550	-	-	1.09741	1.78592e-05	1.30479	4.68635e-10	-	-	cysteine protease
LOC_Os04g15670	-	-	1.0963	0.00303296	1.52852	1.53413e-06	-	-	uncharacterized protein
LOC_Os12g17080	-	-	1.08899	2.30574e-05	1.55488	3.20111e-12	-	-	pentatricopeptide repeat-containing protein (PPR) repeat family
LOC_Os08g27150	-	-	1.08532	1.38068e-05	1.00511	0.000155652	-	-	Chloroplastic group IIA intron splicing facilitator
LOC_Os02g39870	-	-	1.08088	9.35469e-06	1.08025	6.44299e-07	-	-	uncharacterized protein
LOC_Os06g04250	-	-	1.07487	4.64065e-07	1.08311	2.98987e-08	-	-	Phosphate-induced protein
LOC_Os01g10710	-	-	1.07335	0.00030156	1.41691	1.60009e-09	-	-	serine/threonine-protein kinase
LOC_Os03g63360	-	-	1.06004	2.94183e-08	1.02684	7.10691e-09	-	-	uncharacterized protein
LOC_Os03g29770	-	-	1.0402	2.1371e-07	1.65267	1.41715e-16	-	-	calcium-binding protein
LOC_Os01g58530	-	-	1.02863	0.000225574	1.0317	0.00235541	-	-	Disease resistance protein
LOC_Os06g05750	-	-	1.02466	0.000332529	1.11903	0.000101039	-	-	Transferase
LOC_Os09g23550	-	-	1.01919	0.000128499	1.79552	2.20466e-13	-	-	Alcohol dehydrogenase
LOC_Os01g59860	-	-	1.01149	0.00029673	1.2705	7.59048e-06	-	-	Nuclear fragile X mental retardation-interacting protein 1 (NUFIP1)
LOC_Os01g08700	-	-	1.00365	1.53747e-05	1.53768	1.60707e-14	-	-	GIGANTEA
LOC_Os04g47270	-	-	1.00292	0.00145313	1.20911	5.3328e-05	-	-	Flavin containing amine oxidoreductase
LOC_Os08g45150	-	-	-1.00104	0.000800746	-1.05728	0.00884756	-	-	Acylhydrolase
LOC_Os02g08100	-	-	-1.00148	7.00278e-06	-1.10626	1.15844e-09	-	-	CoA ligase
LOC_Os03g08310	-	-	-1.0169	8.07943e-05	-1.24793	2.36292e-08	-	-	tify domain
LOC_Os01g69960	-	-	-1.02012	5.95995e-05	-1.37013	8.2448e-06	-	-	uncharacterized protein
LOC_Os12g44370	-	-	-1.02078	7.61671e-09	-1.20284	1.57001e-12	-	-	Beta-lactamase
LOC_Os02g36924	-	-	-1.05537	3.26795e-08	-1.46815	9.56834e-12	-	-	MADS
LOC_Os03g17500	-	-	-1.05782	0.00153528	-1.16823	6.76293e-05	-	-	uncharacterized protein
LOC_Os04g35680	-	-	-1.06587	0.00374129	-1.47618	0.00072493	-	-	U-box
LOC_Os10g40740	-	-	-1.06745	0.000530051	-1.83865	4.12022e-06	-	-	HLH transcription factor
LOC_Os11g29210	-	-	-1.06821	0.00087124	-2.07056	5.33722e-11	-	-	uncharacterized protein
LOC_Os08g13930	-	-	-1.0734	0.000365487	-1.29004	2.75456e-05	-	-	Nucleotidyl transferase
LOC_Os06g50100	-	-	-1.08615	3.24233e-07	-1.33035	9.9733e-11	-	-	receptor-like protein kinase
Oryza_sativa_newGene_4261	-	-	-1.09177	0.000587848	-1.45994	9.69478e-07	-	-	uncharacterized protein
LOC_Os05g34760	-	-	-1.14417	2.89475e-08	-1.06557	5.22009e-08	-	-	serine/arginine repetitive matrix protein
LOC_Os12g38320	-	-	-1.15911	4.47332e-08	-1.19503	9.82114e-09	-	-	uncharacterized protein
LOC_Os04g54390	-	-	-1.16733	0.00381253	-1.75108	4.44325e-05	-	-	Endonuclease
LOC_Os06g19490	-	-	-1.18916	0.000579991	-1.26468	3.16474e-05	-	-	uncharacterized protein
LOC_Os01g68480	-	-	-1.18925	9.27021e-10	-1.08931	1.58883e-08	-	-	Thioredoxin
LOC_Os08g32170	-	-	-1.19366	0.00211007	-1.14987	0.00334967	-	-	2OG-Fe(II) oxygenase
LOC_Os04g54210	-	-	-1.23119	0.000348562	-1.02598	0.000461839	-	-	Wound-induced protein
LOC_Os12g08760	-	-	-1.24321	7.16857e-07	-1.15513	7.56038e-07	-	-	carboxyvinyl-carboxyphosphonate phosphorylmutase
LOC_Os06g37010	-	-	-1.27596	8.166e-08	-1.10792	2.89886e-06	-	-	bZIP
LOC_Os05g48850	-	-	-1.27683	0.00115017	-1.89906	0.000128722	-	-	NAC domain-containing protein
LOC_Os01g15610	-	-	-1.28808	0.000518775	-1.53803	2.20981e-07	-	-	uncharacterized protein
LOC_Os02g10780	-	-	-1.29517	8.06447e-18	-1.02209	3.78642e-10	-	-	F-box
LOC_Os11g03740	-	-	-1.31485	3.30499e-08	-1.61034	5.83749e-11	-	-	invertase/pectin methylesterase inhibitor
LOC_Os03g24020	-	-	-1.32005	1.83368e-05	-1.02117	5.67103e-05	-	-	50S ribosomal protein
LOC_Os01g58730	-	-	-1.32751	0.000767998	-1.21347	0.000289415	-	-	Glycosyl hydrolases family
LOC_Os01g17402	-	-	-1.32993	0.00136953	-1.03203	0.00506746	-	-	cyclin-B1-3
LOC_Os02g30210	-	-	-1.36992	9.16835e-13	-1.09234	1.61677e-14	-	-	F-box
LOC_Os06g40120	-	-	-1.39966	4.38624e-16	-1.2237	1.01981e-13	-	-	SPX domain-containing protein
LOC_Os03g25440	-	-	-1.42664	1.27952e-06	-1.14158	0.000225922	-	-	uncharacterized protein
LOC_Os08g01140	-	-	-1.42911	4.05033e-06	-2.37697	8.08195e-13	-	-	Ascorbate-specific transmembrane electron transporter
LOC_Os11g47820	-	-	-1.50633	0.00160897	-1.87394	6.50482e-05	-	-	Glycosyl hydrolases
LOC_Os10g35940	-	-	-1.57276	5.43692e-08	-1.11556	0.000646994	-	-	Folylpolyglutamate synthase
LOC_Os08g13310	-	-	-1.58093	0.000108239	-1.98657	5.3842e-10	-	-	uncharacterized protein
LOC_Os02g38410	-	-	-1.62765	0.00377344	-2.15299	0.000468387	-	-	Ubiquitin family
LOC_Os08g38340	-	-	-1.72027	8.12337e-05	-1.38345	0.00190764	-	-	uncharacterized protein
LOC_Os05g38350	-	-	-1.75707	0.000464454	-1.50212	0.000713581	-	-	Acyltransferase
Oryza_sativa_newGene_1268	-	-	-1.76594	1.06048e-09	-1.50894	8.99354e-11	-	-	Reverse transcriptase,ribonuclease
LOC_Os10g21070	-	-	-1.83767	0.000924448	-1.45259	4.01183e-06	-	-	retrotransposon
LOC_Os01g73940	-	-	-1.84536	9.09939e-05	-1.45462	0.00118461	-	-	uncharacterized protein
Oryza_sativa_newGene_2250	-	-	-1.95409	0.000334941	-1.71431	0.00133091	-	-	uncharacterized protein
LOC_Os11g04140	-	-	-1.95888	0.000768742	-2.02067	1.45034e-05	-	-	EamA-like transporter family
LOC_Os06g09620	-	-	-2.04884	0.00156561	-2.14674	0.000818313	-	-	uncharacterized protein
LOC_Os03g32490	-	-	-2.14528	0.000221719	-2.02059	0.000306632	-	-	uncharacterized protein
LOC_Os10g35880	-	-	-2.79175	3.09275e-06	-3.55579	2.21527e-09	-	-	uncharacterized protein
LOC_Os06g20480	-	-	-11.7009	2.38963e-08	-6.91123	0.00344307	-	-	ATPase
LOC_Os09g04310	-	-	5.47746	1.32039e-05	-	-	5.7273	5.84961e-09	uncharacterized protein
LOC_Os08g03410	-	-	2.73998	4.04407e-07	-	-	-2.91561	7.77547e-05	glutelin type-A 1-like
LOC_Os03g31630	-	-	2.26049	2.37454e-05	-	-	-1.81659	0.00626549	subtilisin-like protease
LOC_Os05g28740	-	-	1.72882	1.03124e-05	-	-	-2.11512	0.000286839	universal stress protein
LOC_Os06g10610	-	-	1.52603	1.82232e-15	-	-	1.75004	6.6867e-19	uncharacterized protein
LOC_Os07g39000	-	-	1.44608	6.77303e-07	-	-	1.5946	9.02262e-08	uncharacterized protein
LOC_Os09g16280	-	-	1.29968	0.00110141	-	-	1.4561	0.000488001	cytokinesis
LOC_Os10g35500	-	-	1.28532	0.000563368	-	-	1.57391	4.21932e-05	uncharacterized protein
LOC_Os10g10420	-	-	1.26059	1.8216e-06	-	-	1.12471	2.60846e-05	F-box
LOC_Os05g35160	-	-	1.18208	1.9963e-11	-	-	1.02374	1.02851e-08	uncharacterized protein
LOC_Os07g48330	-	-	1.07229	0.000901063	-	-	-1.09277	0.00357218	P450
LOC_Os06g50400	-	-	1.03879	0.00229043	-	-	1.10564	0.00834581	Pollen allergen
LOC_Os10g38140	-	-	-1.00236	0.00186811	-	-	-1.21822	0.000914683	glutathione S-transferase
LOC_Os02g44990	-	-	-1.01042	0.000991348	-	-	-1.79934	1.72597e-09	F-box
LOC_Os01g59690	-	-	-1.01758	2.59589e-06	-	-	-1.11259	1.42507e-07	F-box
LOC_Os10g33040	-	-	-1.01978	0.00392069	-	-	-1.12478	3.14093e-05	Leucine rich repeat (LRR) receptor-like kinase
LOC_Os05g27730	-	-	-1.0229	0.00015317	-	-	-1.22452	4.59963e-06	WRKY
LOC_Os07g47640	-	-	-1.02835	0.0003697	-	-	-1.60769	1.41568e-08	uncharacterized protein
LOC_Os03g08970	-	-	-1.0304	2.84709e-07	-	-	-1.08665	4.22855e-07	uncharacterized protein
LOC_Os06g39370	-	-	-1.04189	6.51163e-06	-	-	-2.0531	4.88376e-15	F-box
LOC_Os04g57200	-	-	-1.04225	8.99004e-07	-	-	-1.32074	1.86927e-10	Heavy metal-associated isoprenylated protein
LOC_Os01g17050	-	-	-1.04372	0.000835245	-	-	-1.3812	2.143e-07	uncharacterized protein
LOC_Os09g25760	-	-	-1.05146	3.61827e-06	-	-	-1.52122	4.65581e-11	Tetraspanin
LOC_Os05g36280	-	-	-1.05466	0.00257501	-	-	-1.30789	0.00151652	Histone H3
LOC_Os07g47620	-	-	-1.08197	1.70459e-05	-	-	-1.23071	3.95792e-05	universal stress protein
LOC_Os05g02300	-	-	-1.0872	0.00209376	-	-	-1.01668	0.0100383	histone H2A
LOC_Os04g32110	-	-	-1.09259	0.00164896	-	-	-1.13633	0.00109357	ACT domain-containing protein
LOC_Os09g32330	-	-	-1.0945	6.31279e-10	-	-	-1.24837	1.02721e-09	uncharacterized protein
LOC_Os03g64340	-	-	-1.10243	1.39182e-05	-	-	-1.10883	0.00289444	Heavy metal-associated isoprenylated protein
LOC_Os08g40510	-	-	-1.11182	1.7849e-10	-	-	-1.1694	5.16965e-08	histone
LOC_Os02g21920	-	-	-1.12643	3.14776e-05	-	-	-1.67304	3.727e-14	uncharacterized protein
LOC_Os08g31090	-	-	-1.13138	1.64894e-05	-	-	-1.1072	5.13984e-06	uncharacterized protein
LOC_Os03g08330	-	-	-1.13315	0.000914859	-	-	-1.03114	3.9479e-05	tify domain protein
LOC_Os03g55540	-	-	-1.14016	5.1069e-06	-	-	-1.09472	4.98619e-07	zinc finger protein
LOC_Os01g12580	-	-	-1.14056	0.000373151	-	-	-1.13332	0.00149954	late embryogenesis abundant protein
LOC_Os07g39470	-	-	-1.14138	9.66141e-09	-	-	-1.06184	7.41205e-09	gibberellin-responsive protein
LOC_Os03g55980	-	-	-1.15154	0.00239015	-	-	-1.06159	0.00767689	uncharacterized protein
LOC_Os05g39800	-	-	-1.15173	0.00130718	-	-	-1.2603	4.56399e-07	Nodulin
LOC_Os01g67810	-	-	-1.15346	0.00134011	-	-	-1.36349	0.00506191	uncharacterized protein
LOC_Os05g08420	-	-	-1.15382	1.28179e-08	-	-	-1.16	3.67156e-06	uncharacterized protein
LOC_Os02g53160	-	-	-1.18634	0.000762233	-	-	-1.54009	0.000417189	Tyrosine phosphatase
LOC_Os03g18910	-	-	-1.18655	3.0674e-05	-	-	-1.03613	0.00080146	COBRA-like protein
LOC_Os06g48160	-	-	-1.20645	0.000293209	-	-	-2.55724	4.14948e-21	Glycosyl hydrolases
LOC_Os02g54060	-	-	-1.2067	0.000851203	-	-	-1.16979	0.00601653	Chaperonin
LOC_Os05g32440	-	-	-1.2128	3.07725e-05	-	-	-1.64703	5.01492e-05	membrane-associated kinase
LOC_Os04g16680	-	-	-1.22102	6.37536e-06	-	-	-1.59242	2.89631e-08	sedoheptulose-1,7-bisphosphatase
LOC_Os06g10160	-	-	-1.22263	4.55503e-07	-	-	-1.14664	5.87351e-06	serine/threonine-protein kinase
LOC_Os01g28790	-	-	-1.23707	5.28032e-06	-	-	-1.46573	1.02312e-12	Proline-rich nuclear receptor coactivator moti
LOC_Os03g55430	-	-	-1.26269	0.000231282	-	-	-1.08364	0.0015754	uncharacterized protein
Oryza_sativa_newGene_4723	-	-	-1.26604	0.000840812	-	-	-1.83119	0.000117015	uncharacterized protein
LOC_Os01g49830	-	-	-1.27866	9.60916e-08	-	-	-1.72075	1.52669e-12	AP2
LOC_Os03g19070	-	-	-1.28014	0.000154094	-	-	-1.85101	2.9109e-21	uncharacterized protein
Oryza_sativa_newGene_3015	-	-	-1.28716	0.00322313	-	-	-1.69677	7.05556e-05	uncharacterized protein
LOC_Os02g08110	-	-	-1.30483	2.31639e-08	-	-	-1.20603	4.31718e-05	CASP-like protein
LOC_Os05g27780	-	-	-1.3066	1.55909e-10	-	-	-1.03151	1.10264e-05	uncharacterized protein
LOC_Os07g38170	-	-	-1.31819	4.7394e-12	-	-	-1.32277	2.76075e-12	Remorin
LOC_Os05g47960	-	-	-1.33339	4.22548e-10	-	-	-1.18465	4.30452e-09	uncharacterized protein
LOC_Os08g10500	-	-	-1.33622	0.00111444	-	-	-2.53295	8.93707e-06	Cysteine-rich TM module stress tolerance
LOC_Os05g44900	-	-	-1.35208	4.34503e-12	-	-	-1.18503	4.71036e-10	uncharacterized protein
LOC_Os08g19670	-	-	-1.35277	6.94603e-10	-	-	-1.32942	9.3207e-06	uncharacterized protein
LOC_Os03g47530	-	-	-1.35415	0.000207198	-	-	-1.77006	1.90134e-08	Glycosyl transferase
LOC_Os10g39090	-	-	-1.37498	0.000188475	-	-	-2.22481	2.30077e-05	uncharacterized protein
LOC_Os01g04330	-	-	-1.37956	1.56683e-10	-	-	-1.27217	1.38445e-07	calcium-binding protein
LOC_Os05g45440	-	-	-1.38279	0.0020879	-	-	-2.47432	3.19067e-07	Senescence regulator
LOC_Os01g40070	-	-	-1.39296	1.31459e-08	-	-	-1.3968	1.27928e-09	endonuclease
LOC_Os01g50370	-	-	-1.39925	0.000182424	-	-	-1.07168	0.000474044	Mitogen-activated protein kinase
LOC_Os06g03670	-	-	-1.40199	0.0009963	-	-	-2.33334	1.28937e-05	AP2
LOC_Os03g60080	-	-	-1.40294	1.1787e-10	-	-	-1.7163	4.00197e-15	NAC domain-containing protein
LOC_Os05g39230	-	-	-1.41826	0.000154333	-	-	-1.17941	0.00188494	UTP--glucose-1-phosphate uridylyltransferase
LOC_Os01g72600	-	-	-1.43259	9.95533e-08	-	-	-1.51374	2.53808e-06	U-box
LOC_Os03g44020	-	-	-1.43299	0.00193051	-	-	-1.1187	0.00686019	Protein kinase
LOC_Os07g47790	-	-	-1.44729	0.000763853	-	-	-3.33257	2.62029e-05	AP2
LOC_Os06g11310	-	-	-1.45667	0.000382944	-	-	-1.26337	0.00447284	Blue copper protein
LOC_Os05g41760	-	-	-1.4785	8.88719e-08	-	-	-1.84865	1.09467e-11	AP2
LOC_Os04g18090	-	-	-1.50436	3.82699e-14	-	-	-1.30609	1.92005e-09	Leucine rich repeat (Leucine rich repeat (LRR) receptor-like kinase)
LOC_Os04g42800	-	-	-1.51624	8.38579e-11	-	-	-1.16302	3.14546e-06	LOW PSII ACCUMULATION protein
LOC_Os01g38980	-	-	-1.52218	8.69217e-08	-	-	-2.12884	7.50823e-12	IQ domain protein
LOC_Os04g43680	-	-	-1.52998	0.00208553	-	-	-1.95569	6.95747e-06	MYB
LOC_Os12g42300	-	-	-1.5397	2.6038e-06	-	-	-1.2041	1.27445e-05	Potassium transporter
LOC_Os02g47470	-	-	-1.54493	3.06978e-09	-	-	-2.3386	2.01234e-18	P450
LOC_Os01g12690	-	-	-1.58773	0.000258049	-	-	-2.0536	5.09636e-13	Transcriptional repressor
LOC_Os04g51660	-	-	-1.71479	0.000112029	-	-	-1.58129	0.000944419	phenolic glucoside malonyltransferase
LOC_Os10g41330	-	-	-1.80319	2.75831e-05	-	-	-2.61179	7.18397e-07	AP2
LOC_Os03g22790	-	-	-1.81047	1.87515e-22	-	-	-1.02727	3.14886e-07	Glycosyl hydrolase
LOC_Os02g52210	-	-	-1.91468	9.30797e-06	-	-	-2.22151	1.78852e-07	RING-H2 finger protein
LOC_Os10g32400	-	-	-1.9394	7.45942e-05	-	-	-1.23348	0.00346862	psbP-like protein
LOC_Os02g44230	-	-	-1.94165	1.03691e-07	-	-	-1.93456	4.22497e-06	Trehalose-phosphatase
LOC_Os02g45450	-	-	-1.95262	4.73677e-08	-	-	-2.65207	8.77611e-09	AP2
LOC_Os08g36920	-	-	-1.99302	4.13603e-05	-	-	-2.14268	5.56646e-09	AP2
LOC_Os01g41420	-	-	-1.99543	1.16209e-05	-	-	-2.29387	2.80985e-06	amino acid transporter
LOC_Os02g08440	-	-	-2.0027	2.70403e-06	-	-	-2.68859	2.70267e-16	WRKY
LOC_Os04g33820	-	-	-2.01819	3.77079e-06	-	-	-2.61775	3.29456e-09	F-box
LOC_Os01g69870	-	-	-2.03084	1.10475e-11	-	-	-1.58687	6.96243e-08	uncharacterized protein
LOC_Os03g53020	-	-	-2.03277	0.000603723	-	-	-2.05527	0.00218897	HLH transcription factor
LOC_Os12g32610	-	-	-2.1157	2.53922e-12	-	-	-2.45678	0.000649606	uncharacterized protein
LOC_Os03g09070	-	-	-2.18784	1.03619e-05	-	-	-2.50432	3.27837e-05	uncharacterized protein
LOC_Os05g07010	-	-	-2.2034	0.00118603	-	-	-3.02764	1.75017e-06	MYB
LOC_Os04g43410	-	-	-2.21778	4.9728e-08	-	-	-1.35046	0.00172038	Glycosyl hydrolases
LOC_Os03g60570	-	-	-2.33221	0.000123881	-	-	-3.34045	1.43721e-07	zinc finger protein
LOC_Os04g46892	-	-	-2.39962	0.00259472	-	-	-1.83426	0.00267778	WD domain, G-beta repeat
LOC_Os01g64470	-	-	-2.53411	0.00189076	-	-	-2.69355	3.9656e-05	NDR1/HIN1-like protein
LOC_Os01g72530	-	-	-2.68227	1.94206e-06	-	-	-2.84541	5.29821e-07	calcium-binding protein
Oryza_sativa_newGene_1171	-	-	-3.2483	8.19102e-06	-	-	-3.13023	0.000399167	uncharacterized protein
LOC_Os04g57880	-	-	-	-	10.4889	1.15245e-71	9.36837	1.47098e-57	dnaJ
LOC_Os08g31070	-	-	-	-	9.77045	2.57025e-15	9.72196	4.81559e-15	uncharacterized protein
LOC_Os01g49750	-	-	-	-	7.32766	4.00072e-11	8.05553	4.24078e-13	uncharacterized protein
LOC_Os02g45225	-	-	-	-	7.2121	1.29846e-14	5.40061	2.52849e-15	uncharacterized protein
LOC_Os08g32930	-	-	-	-	6.61639	2.74607e-16	5.12766	1.12164e-06	uncharacterized protein
LOC_Os03g08400	-	-	-	-	6.11515	8.61956e-11	6.09882	4.09035e-11	helicase
LOC_Os02g53400	-	-	-	-	5.99933	4.17506e-14	5.90191	3.14687e-09	Thioredoxin
LOC_Os07g30670	-	-	-	-	5.82155	2.90412e-21	5.40777	5.93194e-15	photosynthetic NDH subunit of subcomplex B 3
LOC_Os04g45520	-	-	-	-	4.67796	8.51826e-44	5.02252	1.1868e-39	Vacuolar iron transporter
LOC_Os05g48200	-	-	-	-	3.92703	9.38032e-25	2.53025	1.1467e-07	glutamate synthase
LOC_Os02g35530	-	-	-	-	3.87221	6.9874e-12	3.54867	4.40406e-07	F-box
LOC_Os03g38950	-	-	-	-	3.81415	2.4136e-86	2.539	1.74442e-24	uncharacterized protein
LOC_Os06g19444	-	-	-	-	3.73582	1.60146e-24	3.91386	9.47572e-22	zinc finger protein
LOC_Os07g01480	-	-	-	-	3.67818	1.45502e-08	2.88778	0.000299701	photosynthetic NDH subunit of lumenal location
LOC_Os05g35470	-	-	-	-	3.6483	7.41075e-30	1.81387	6.02632e-05	Dienelactone hydrolase
LOC_Os02g07360	-	-	-	-	3.54111	1.42585e-19	1.70023	0.00298683	pentatricopeptide repeat-containing protein (PPR)
LOC_Os10g04074	-	-	-	-	3.39833	6.86778e-08	2.79255	0.000579993	Reverse transcriptase
LOC_Os05g03750	-	-	-	-	3.22756	3.51838e-07	2.9852	0.000582972	uncharacterized protein
LOC_Os02g49230	-	-	-	-	3.2148	3.85826e-50	3.02036	9.40775e-41	zinc finger protein
LOC_Os01g01340	-	-	-	-	3.19359	2.89266e-23	2.32991	1.72694e-15	Light regulated protein
LOC_Os09g33550	-	-	-	-	3.11796	3.11793e-17	2.38412	1.11647e-08	zinc finger protein
LOC_Os07g40870	-	-	-	-	3.04823	1.72845e-16	1.90277	6.62394e-05	uncharacterized protein
LOC_Os04g21890	-	-	-	-	2.98188	2.96301e-05	2.99505	0.000430263	disease resistance protein
LOC_Os01g74020	-	-	-	-	2.95843	2.80302e-28	3.60544	4.74155e-41	MYB
LOC_Os05g38190	-	-	-	-	2.93176	1.52408e-08	2.32734	0.000207484	pentatricopeptide repeat-containing protein (PPR)
LOC_Os04g52190	-	-	-	-	2.87071	1.90511e-08	3.33176	3.79982e-06	Vacuolar-sorting receptor
LOC_Os03g01700	-	-	-	-	2.84466	2.38571e-28	2.39611	1.88874e-18	uncharacterized protein
LOC_Os05g47850	-	-	-	-	2.83955	1.99408e-20	1.82239	1.23308e-05	chloroplastic group IIA intron splicing facilitator
LOC_Os03g08580	-	-	-	-	2.82731	5.82389e-45	2.31855	1.84331e-28	uncharacterized protein
LOC_Os07g25480	-	-	-	-	2.7834	7.19148e-07	3.2837	2.69873e-12	uncharacterized protein
LOC_Os10g25060	-	-	-	-	2.5866	7.6317e-35	2.27135	5.86617e-31	uncharacterized protein
LOC_Os01g63950	-	-	-	-	2.50611	3.11066e-06	2.34692	2.4961e-05	uncharacterized protein
LOC_Os05g30010	-	-	-	-	2.47246	6.42667e-11	1.94424	1.9235e-05	E3 ubiquitin-protein ligase
LOC_Os01g15690	-	-	-	-	2.47043	0.000634777	4.77836	0.00061868	Reverse transcriptase
LOC_Os07g42750	-	-	-	-	2.45379	1.62018e-13	1.64916	2.08688e-06	DDT domain protein
LOC_Os10g29880	-	-	-	-	2.41796	4.63523e-05	2.77619	9.46046e-05	uncharacterized protein
LOC_Os02g53350	-	-	-	-	2.41452	4.01019e-17	1.4514	0.0004129	uncharacterized protein
LOC_Os06g28840	-	-	-	-	2.40902	1.16661e-05	3.28429	3.09787e-06	uncharacterized protein
LOC_Os09g37070	-	-	-	-	2.40598	1.12497e-05	2.12042	0.000770509	pentatricopeptide repeat-containing protein (PPR)
LOC_Os07g27180	-	-	-	-	2.39422	1.79823e-07	2.03342	3.20467e-06	tetratricopeptide repeat (tetratricopeptide repeat (TPR)-containing protein) protein
LOC_Os10g03730	-	-	-	-	2.3803	1.80026e-11	3.25293	1.54802e-23	F-box
LOC_Os04g51150	-	-	-	-	2.37022	4.3901e-31	3.4896	2.3329e-35	Ubiquinol oxidase
LOC_Os06g41450	-	-	-	-	2.34192	1.2578e-06	1.80321	0.000253921	VQ motif
LOC_Os05g34800	-	-	-	-	2.33808	0.000236341	2.43937	0.000375925	uncharacterized protein
LOC_Os02g52620	-	-	-	-	2.33451	2.96995e-07	1.90677	0.00124493	B3 domain-containing protein
LOC_Os03g15920	-	-	-	-	2.29921	2.65465e-31	1.40564	1.76825e-07	uncharacterized protein
LOC_Os02g57980	-	-	-	-	2.29549	1.58066e-07	1.55414	0.0051513	DEAD/DEAH box helicase
LOC_Os06g46284	-	-	-	-	2.2666	8.27635e-33	1.97777	1.60549e-28	Glycosyl hydrolases
LOC_Os10g41790	-	-	-	-	2.25768	2.51567e-05	1.61914	0.00717055	intron maturase
LOC_Os02g28110	-	-	-	-	2.234	0.000486345	2.23075	0.00138169	decarboxylase
LOC_Os03g60910	-	-	-	-	2.22118	1.09908e-21	1.39909	2.31893e-06	tetratricopeptide repeat (tetratricopeptide repeat (TPR)-containing protein) protein
LOC_Os10g30480	-	-	-	-	2.21783	9.55976e-07	3.57454	1.90677e-22	uncharacterized protein
LOC_Os01g67550	-	-	-	-	2.21567	4.04613e-06	2.48559	2.55001e-07	oxidoreductases, FAD binding domain
LOC_Os01g34630	-	-	-	-	2.1789	2.08962e-07	1.95597	3.19721e-05	F-box
LOC_Os07g29240	-	-	-	-	2.10956	1.11859e-05	1.56961	0.00630378	uncharacterized protein
LOC_Os07g11110	-	-	-	-	2.10404	1.50547e-13	3.15348	3.16764e-14	stem-loop binding protein
LOC_Os12g13110	-	-	-	-	2.09827	2.20676e-06	1.30951	0.010334	pentatricopeptide repeat-containing protein (PPR)
LOC_Os02g43660	-	-	-	-	2.08551	6.45203e-06	2.33506	4.84972e-05	Blue copper protein
LOC_Os08g42620	-	-	-	-	2.06813	0.000119627	2.04387	0.000417584	S-acyltransferase
LOC_Os04g39220	-	-	-	-	2.06454	2.60307e-05	1.78067	0.00106188	60S ribosomal protein
LOC_Os12g25720	-	-	-	-	2.05267	6.38641e-06	1.91382	0.000139678	ATPase family
LOC_Os05g40020	-	-	-	-	2.04516	9.6395e-07	1.92008	2.87001e-05	RING-H2 finger protein
LOC_Os10g30640	-	-	-	-	2.04038	4.304e-06	1.59204	0.00080981	Translin
LOC_Os03g57330	-	-	-	-	2.02612	4.36319e-32	1.72444	6.62893e-23	IQ calmodulin-binding
LOC_Os07g45120	-	-	-	-	2.02127	0.00816917	2.07557	3.09418e-07	uncharacterized protein
LOC_Os10g39830	-	-	-	-	2.00575	0.000103112	2.04449	0.000243787	uncharacterized protein
LOC_Os06g50080	-	-	-	-	2.00273	2.79637e-05	2.7055	8.82865e-08	zinc finger protein
LOC_Os03g56850	-	-	-	-	1.99789	4.37154e-05	1.71291	0.00182864	pentatricopeptide repeat-containing protein (PPR)
LOC_Os06g09880	-	-	-	-	1.98823	6.21152e-26	1.21456	7.76562e-05	pentatricopeptide repeat-containing protein (PPR)
LOC_Os12g13720	-	-	-	-	1.97529	0.000317723	1.88056	0.00223293	ABC transporter
LOC_Os03g21780	-	-	-	-	1.97424	2.79503e-05	1.60365	0.00121504	pentatricopeptide repeat-containing protein (PPR)
LOC_Os06g46540	-	-	-	-	1.9699	6.31658e-05	1.92281	0.000195294	Anaphase-promoting complex subunit 8
LOC_Os08g07290	-	-	-	-	1.95997	3.27132e-10	1.60661	6.31203e-07	death-receptor fusion protein
LOC_Os07g41190	-	-	-	-	1.95044	3.60272e-06	1.91871	5.11637e-06	nucleolar RNA-associated protein
LOC_Os08g09910	-	-	-	-	1.94883	4.64232e-06	1.64788	0.000209775	F-box
LOC_Os09g13470	-	-	-	-	1.9404	9.46767e-06	2.21612	1.57251e-08	uncharacterized protein
LOC_Os07g10350	-	-	-	-	1.93704	1.89747e-13	1.53178	4.43873e-09	rRNA biogenesis
LOC_Os01g43220	-	-	-	-	1.93462	4.97922e-06	1.31838	0.00912002	Glycosyl hydrolases
LOC_Os05g18470	-	-	-	-	1.9335	0.000773067	1.66052	0.00960912	CRAL/TRIO
LOC_Os05g50080	-	-	-	-	1.90583	3.52718e-05	1.73862	0.00101134	zinc finger protein
LOC_Os06g02490	-	-	-	-	1.90138	1.10754e-09	1.34902	1.07181e-05	Acyl-CoA-binding domain
LOC_Os07g12320	-	-	-	-	1.89528	1.72288e-06	1.28828	0.00192714	protein SLOW WALKER
LOC_Os05g44320	-	-	-	-	1.87779	8.23444e-06	1.20023	0.00276267	Dip2/Utp12 Family
LOC_Os02g03930	-	-	-	-	1.87775	1.57988e-06	1.41043	0.00250581	pentatricopeptide repeat-containing protein (PPR)
LOC_Os11g45280	-	-	-	-	1.87611	2.95575e-08	1.25115	0.000986873	serine/threonine-protein kinase
LOC_Os01g49310	-	-	-	-	1.87396	2.188e-12	1.72526	3.02558e-11	uncharacterized protein
LOC_Os10g03540	-	-	-	-	1.87259	2.77607e-05	1.85499	0.000119063	Ribosomal protein
LOC_Os04g42200	-	-	-	-	1.86758	1.06207e-06	1.76709	0.00029319	Ribosomal protein
LOC_Os04g49490	-	-	-	-	1.86369	5.67946e-05	1.77417	0.000903277	protein phosphatase
LOC_Os03g03650	-	-	-	-	1.86154	0.000318353	1.61591	0.00638048	DNA polymerase
LOC_Os06g01850	-	-	-	-	1.85887	0.000122968	1.34213	0.00168678	ferredoxin--NADP reductase
LOC_Os07g44190	-	-	-	-	1.85528	3.53972e-11	1.13829	0.000170753	H/ACA ribonucleoprotein complex subunit
LOC_Os08g25280	-	-	-	-	1.84867	0.0012047	1.59877	0.00258744	pentatricopeptide repeat-containing protein (PPR)
LOC_Os03g21530	-	-	-	-	1.84707	5.49278e-10	1.68324	9.21759e-07	40S ribosome protein
LOC_Os06g05090	-	-	-	-	1.84602	1.83426e-05	2.36043	5.71865e-11	arginine N-methyltransferase
LOC_Os03g10420	-	-	-	-	1.81984	2.07934e-08	1.23302	0.000850197	pentatricopeptide repeat-containing protein (PPR)
LOC_Os03g08140	-	-	-	-	1.81756	2.88221e-05	1.42315	0.00219795	Tubulin-tyrosine ligase family
LOC_Os01g23990	-	-	-	-	1.81243	0.000892372	1.56607	0.00200195	uncharacterized protein
LOC_Os02g58510	-	-	-	-	1.81198	0.000136577	1.69051	0.00079867	homoserine kinase
LOC_Os07g08340	-	-	-	-	1.81094	9.06193e-17	1.65494	8.47612e-14	Kinase
LOC_Os04g35790	-	-	-	-	1.80797	7.2326e-18	1.06096	0.00011362	Glycolipid transfer protein
LOC_Os01g24980	-	-	-	-	1.80721	2.75701e-08	1.64814	2.2992e-07	SRG1 protein
LOC_Os09g24240	-	-	-	-	1.79583	0.000418746	1.41733	0.0102067	pentatricopeptide repeat-containing protein (PPR)
LOC_Os05g37410	-	-	-	-	1.78255	3.30717e-14	1.02922	2.13816e-05	ROS1 protein
LOC_Os02g33610	-	-	-	-	1.77728	4.982e-24	1.2728	1.31663e-08	MYB
LOC_Os01g56350	-	-	-	-	1.77199	3.95307e-10	1.33075	4.16114e-05	PLASTID TRANSCRIPTIONALLY ACTIVE
LOC_Os12g43590	-	-	-	-	1.77181	1.85165e-08	1.63981	1.0679e-06	pyridine nucleotide-disulfide oxidoreductase
LOC_Os10g06610	-	-	-	-	1.76888	6.42163e-09	1.66935	2.88039e-07	uncharacterized protein
LOC_Os01g72780	-	-	-	-	1.76694	3.52786e-12	1.08972	0.000174088	nodulin
LOC_Os01g05060	-	-	-	-	1.76243	3.16466e-13	1.10636	6.14179e-05	Mitochondrial glycoprotein
LOC_Os06g23390	-	-	-	-	1.75729	5.43999e-05	1.52345	0.000733426	uncharacterized protein
LOC_Os05g44520	-	-	-	-	1.75434	8.33329e-06	1.28848	0.00675773	uncharacterized protein
LOC_Os01g24970	-	-	-	-	1.75101	1.64569e-06	1.83974	3.46062e-07	uncharacterized protein
LOC_Os06g33520	-	-	-	-	1.74664	4.52222e-10	1.6022	3.03209e-08	DEAD/DEAH box helicase
LOC_Os03g19570	-	-	-	-	1.74521	6.29851e-06	1.73467	0.000198928	Fip1
LOC_Os07g40750	-	-	-	-	1.74466	6.66006e-05	1.48576	0.00256473	pentatricopeptide repeat-containing protein (PPR)
LOC_Os03g51200	-	-	-	-	1.74226	1.69313e-08	2.50356	1.769e-07	histone H2AXb
LOC_Os03g55670	-	-	-	-	1.73811	1.08715e-19	1.06075	7.88564e-05	CCG-binding protein
LOC_Os04g38620	-	-	-	-	1.72467	9.47163e-07	1.7938	1.56645e-05	Nucleosome assembly protein
LOC_Os04g57950	-	-	-	-	1.72447	0.000148265	1.60996	0.000584121	dehydrogenase
LOC_Os08g37780	-	-	-	-	1.72331	0.000865758	1.78969	0.00115147	methyltransferase
LOC_Os12g02330	-	-	-	-	1.71862	0.00436066	2.25385	3.43302e-05	Protease inhibitor
LOC_Os04g34270	-	-	-	-	1.71339	0.00013035	1.75052	0.000245959	Kinase
LOC_Os12g07300	-	-	-	-	1.71078	6.51124e-06	1.32061	0.000217639	acetyltransferase
LOC_Os10g37510	-	-	-	-	1.70953	0.00123301	4.39759	1.15099e-11	uncharacterized protein
LOC_Os03g36640	-	-	-	-	1.70517	0.00335672	2.02364	0.0014279	uncharacterized protein
LOC_Os10g02480	-	-	-	-	1.69749	1.14261e-05	1.6257	0.000148658	oxidoreductase
LOC_Os04g56150	-	-	-	-	1.68736	9.23492e-06	1.62277	1.18915e-07	AP2
LOC_Os12g29660	-	-	-	-	1.68697	1.53118e-09	1.38909	1.64204e-07	DEAD/DEAH box helicase
LOC_Os11g29400	-	-	-	-	1.68474	4.43655e-09	1.9497	5.92321e-08	6-phosphogluconate dehydrogenase
LOC_Os12g06610	-	-	-	-	1.68237	1.9724e-07	1.36872	1.01612e-05	Noc2p family
LOC_Os01g04570	-	-	-	-	1.68226	0.000143496	1.47958	0.00213214	probable receptor-like protein kinase
LOC_Os10g35310	-	-	-	-	1.67977	6.8243e-05	1.81717	0.000363944	uncharacterized protein
LOC_Os02g04270	-	-	-	-	1.6778	8.74653e-10	1.01371	0.000818785	MYB
LOC_Os07g37640	-	-	-	-	1.6742	4.12163e-07	1.36089	0.000172851	Elongator complex protein
LOC_Os03g12450	-	-	-	-	1.66463	2.54115e-10	1.3548	8.20655e-09	Nuclear pore complex protein
LOC_Os02g03730	-	-	-	-	1.66412	3.74701e-09	1.35565	5.99981e-06	SWIB/MDM2 domain
LOC_Os05g43440	-	-	-	-	1.66269	0.00218381	1.8623	0.000744943	Single-strand binding protein
LOC_Os06g50630	-	-	-	-	1.6597	0.000118597	1.43016	0.00129367	proline-rich protein
LOC_Os02g05190	-	-	-	-	1.65572	6.73486e-15	1.33318	8.54825e-10	uncharacterized protein
LOC_Os03g50120	-	-	-	-	1.65389	0.000175244	1.29408	0.00867886	zinc finger protein
LOC_Os09g21340	-	-	-	-	1.64716	3.37402e-14	1.44837	7.18808e-12	nucleobase-ascorbate transporter
LOC_Os11g02820	-	-	-	-	1.64626	2.09676e-10	1.59771	3.9749e-12	uncharacterized protein
LOC_Os06g42690	-	-	-	-	1.64134	7.38823e-05	1.38235	0.000950212	bZIP
LOC_Os09g08620	-	-	-	-	1.63712	0.000225717	1.28277	0.00854694	F-box
LOC_Os03g43420	-	-	-	-	1.63675	4.98458e-07	1.11217	0.00328878	protein OSB2
LOC_Os03g26530	-	-	-	-	1.63494	1.83891e-07	1.88806	1.84436e-10	3-ketoacyl-CoA synthase
LOC_Os04g48870	-	-	-	-	1.62817	5.81549e-08	1.61859	6.94905e-08	SPIRAL1-like proten
LOC_Os06g15990	-	-	-	-	1.62228	5.01434e-15	1.14541	8.70433e-07	Aldehyde dehydrogenase
LOC_Os08g23730	-	-	-	-	1.61174	8.43137e-06	1.3037	0.000207662	GMP synthase
LOC_Os03g63440	-	-	-	-	1.61051	2.58775e-05	1.30219	0.00400547	Frigida-like protein
LOC_Os01g41650	-	-	-	-	1.60741	3.57664e-06	1.11332	0.00489255	pentatricopeptide repeat-containing protein (PPR)
LOC_Os03g05720	-	-	-	-	1.60596	2.83292e-08	1.60115	5.44697e-07	WD repeat-containing protein
LOC_Os06g30320	-	-	-	-	1.60556	3.10346e-06	1.36764	0.000215391	Nuclear pore complex protein
LOC_Os12g06910	-	-	-	-	1.60386	7.22248e-05	1.43402	0.000345314	Nrap protein
LOC_Os10g32680	-	-	-	-	1.59953	1.6427e-21	1.29462	1.1625e-13	uncharacterized protein
LOC_Os03g46770	-	-	-	-	1.5985	4.81963e-16	1.59518	9.0926e-23	glycine-rich RNA-binding protein
LOC_Os01g56460	-	-	-	-	1.59733	7.38204e-06	1.14197	0.00848415	Mitochondrial glycoprotein
LOC_Os01g40250	-	-	-	-	1.59629	1.04174e-08	1.24274	2.51157e-05	uncharacterized protein
LOC_Os11g05660	-	-	-	-	1.59548	6.05625e-05	2.03723	3.56785e-08	F-box
LOC_Os05g35580	-	-	-	-	1.58999	7.41102e-08	1.43214	2.63956e-07	amidophosphoribosyltransferase
LOC_Os02g39820	-	-	-	-	1.58923	9.20363e-08	1.5467	8.00449e-07	pentatricopeptide repeat-containing protein (PPR)
LOC_Os06g22110	-	-	-	-	1.58748	0.00144478	2.55219	6.5992e-05	uncharacterized protein
LOC_Os07g07520	-	-	-	-	1.58525	0.00083006	1.49268	0.00691789	F-box
LOC_Os07g40890	-	-	-	-	1.58474	3.12534e-08	1.86494	1.18165e-09	uncharacterized protein
LOC_Os02g49920	-	-	-	-	1.58342	1.3149e-11	1.09506	0.00076033	synthase
LOC_Os07g14530	-	-	-	-	1.57893	1.89891e-09	1.05908	0.000374361	pentatricopeptide repeat-containing protein (PPR)
LOC_Os04g36840	-	-	-	-	1.57114	0.00173255	1.57373	0.00380914	pentatricopeptide repeat-containing protein (PPR)
LOC_Os06g05820	-	-	-	-	1.56884	1.10042e-13	1.06105	6.50036e-06	DNA repair protein RadA homolog
LOC_Os03g63720	-	-	-	-	1.56601	6.6206e-05	1.46088	0.000201818	exosome complex exonuclease
LOC_Os03g18470	-	-	-	-	1.56546	0.000506111	1.4488	0.00285867	uncharacterized protein
LOC_Os01g53890	-	-	-	-	1.56026	1.37255e-05	1.45086	0.000327909	methyltransferase
LOC_Os07g19030	-	-	-	-	1.55092	0.000169163	1.30195	0.00257408	chloroplastic,Tic22
LOC_Os04g55720	-	-	-	-	1.54403	7.4181e-08	1.54468	9.4073e-06	D-3-phosphoglycerate dehydrogenase
LOC_Os03g22320	-	-	-	-	1.54006	7.5973e-06	1.24805	0.000129271	U3 small nucleolar RNA-associated protein
LOC_Os08g17390	-	-	-	-	1.53937	0.00102482	1.33436	0.00271572	Glycosyltransferase
LOC_Os05g07220	-	-	-	-	1.53506	4.0546e-18	1.01222	3.84978e-08	uncharacterized protein
LOC_Os12g27060	-	-	-	-	1.53488	5.35108e-06	2.08799	6.02978e-09	pentatricopeptide repeat-containing protein (PPR)
LOC_Os03g16780	-	-	-	-	1.53347	6.39006e-18	1.00692	0.00080025	E3 ubiquitin-protein ligase
LOC_Os03g18640	-	-	-	-	1.53029	1.40608e-10	1.88953	2.5522e-14	Multicopper oxidase family protein
LOC_Os03g21510	-	-	-	-	1.52927	8.30578e-10	1.555	1.73346e-09	Kinase
LOC_Os09g29190	-	-	-	-	1.52409	4.2482e-09	1.13898	0.00011127	phosphoribosylaminoimidazole-succinocarboxamide synthase
LOC_Os08g42560	-	-	-	-	1.51876	8.19491e-13	1.25904	1.36083e-09	Glycine--tRNA ligase
LOC_Os06g44180	-	-	-	-	1.51786	9.64009e-12	1.37654	3.34163e-09	NAD dependent epimerase/dehydratase
LOC_Os05g50360	-	-	-	-	1.51193	4.77464e-08	1.51466	1.33665e-05	Anaphase-promoting complex subunit
LOC_Os04g38810	-	-	-	-	1.50774	9.73618e-06	1.87676	3.42578e-14	formin-like protein
LOC_Os04g47430	-	-	-	-	1.50684	1.2786e-05	1.41907	0.000504679	transposon protein
LOC_Os01g57350	-	-	-	-	1.50288	1.95538e-05	1.27737	0.00011993	sphingosine kinase
LOC_Os03g60930	-	-	-	-	1.49697	2.53387e-05	1.20352	0.00074639	RNA-binding protein
LOC_Os01g47100	-	-	-	-	1.49693	0.000558433	1.65921	0.000627244	uncharacterized protein
LOC_Os08g39820	-	-	-	-	1.496	6.15129e-10	1.26093	1.38915e-06	uncharacterized protein
LOC_Os06g11320	-	-	-	-	1.49466	2.7082e-05	1.46229	0.000791963	Peptidyl-prolyl cis-trans isomerase
LOC_Os03g51900	-	-	-	-	1.49243	2.26529e-05	1.36744	0.000467526	DEAD/DEAH box helicase
LOC_Os03g51459	-	-	-	-	1.49242	2.03129e-06	2.05664	5.73041e-09	uncharacterized protein
LOC_Os11g06680	-	-	-	-	1.48763	0.000268834	1.46398	0.00272924	uncharacterized protein
LOC_Os01g61680	-	-	-	-	1.48687	5.07417e-14	1.05569	2.4209e-07	uncharacterized protein
LOC_Os02g37870	-	-	-	-	1.4848	0.000497117	1.29815	0.00438172	ribosome biogenesis protein
LOC_Os07g43810	-	-	-	-	1.48043	8.19928e-14	1.07571	2.7833e-07	29 kDa ribonucleoprotein
LOC_Os05g24930	-	-	-	-	1.47938	0.000433715	1.3488	0.00351052	pentatricopeptide repeat-containing protein (PPR)
LOC_Os11g04490	-	-	-	-	1.47882	1.43604e-06	1.2492	0.000156266	NAD dependent epimerase
LOC_Os03g47980	-	-	-	-	1.47741	1.9971e-05	1.31588	0.000737691	uncharacterized protein
LOC_Os01g01689	-	-	-	-	1.47651	1.71736e-10	1.18389	7.19654e-05	Serine/threonine-protein kinase
LOC_Os09g19560	-	-	-	-	1.47482	4.22686e-07	1.00111	0.00169694	Methyltransferase
LOC_Os06g41710	-	-	-	-	1.47474	0.000228758	1.29179	0.000255111	Histidine kinase
LOC_Os07g08050	-	-	-	-	1.46528	1.74993e-05	1.30765	0.000131689	Chlorophyll A-B binding protein
LOC_Os10g01540	-	-	-	-	1.46342	7.25116e-05	1.3395	0.00188411	notchless protein
LOC_Os10g30200	-	-	-	-	1.45803	0.000417715	1.49176	0.00144376	Skp1-like protein
LOC_Os03g02110	-	-	-	-	1.45386	1.60152e-05	1.12211	0.0042346	uncharacterized protein
LOC_Os10g05230	-	-	-	-	1.45385	7.75456e-07	1.12575	0.000916461	E3 ubiquitin-protein ligase
LOC_Os06g43760	-	-	-	-	1.45034	6.17009e-12	1.22925	1.26654e-10	tRNA synthetase
LOC_Os03g50430	-	-	-	-	1.45006	0.000748977	1.31636	0.00841017	zinc finger protein
LOC_Os02g48100	-	-	-	-	1.45003	0.000677199	1.18054	0.0103315	ATP-dependent DNA helicase homolog RECG
LOC_Os03g01110	-	-	-	-	1.44979	3.77527e-09	1.20294	1.01028e-05	RNA methyltransferas
LOC_Os03g61560	-	-	-	-	1.44804	7.03527e-07	1.0157	0.000778522	RNA methylation
LOC_Os06g43690	-	-	-	-	1.44504	5.09535e-06	1.0864	0.00193438	nucleolar RNA-associated protein
LOC_Os06g08080	-	-	-	-	1.44288	5.73292e-18	1.54331	4.13754e-19	Pyrophosphate-energized vacuolar membrane proton
LOC_Os06g20890	-	-	-	-	1.44078	0.0073485	1.81282	0.000344759	uncharacterized protein
LOC_Os03g18980	-	-	-	-	1.43943	0.00177376	1.35612	0.00505661	Kinesin
LOC_Os05g06460	-	-	-	-	1.43745	5.13503e-06	1.54047	5.46088e-07	dihydrolipoyl dehydrogenase
LOC_Os06g23370	-	-	-	-	1.43657	4.08861e-05	1.19204	0.00104463	uncharacterized protein
LOC_Os05g40320	-	-	-	-	1.43519	0.000139304	1.21205	0.0035176	pentatricopeptide repeat-containing protein (PPR)
LOC_Os06g16290	-	-	-	-	1.43102	4.14238e-06	1.23809	0.000219857	Ribosomal protein
LOC_Os09g29080	-	-	-	-	1.43075	0.000183493	1.54908	0.000148458	protein CURVATURE THYLAKOID
LOC_Os05g35520	-	-	-	-	1.43018	0.000541847	1.34199	0.00168909	Deoxynucleoside kinase
LOC_Os01g34890	-	-	-	-	1.42856	4.25449e-08	1.63472	2.35333e-06	glucan synthase
LOC_Os03g54091	-	-	-	-	1.42852	1.52219e-06	1.12069	0.00018411	Meiotic recombination protein
LOC_Os01g67510	-	-	-	-	1.42673	0.000141949	1.25492	0.00104989	DNA repair protein
LOC_Os01g42620	-	-	-	-	1.42653	7.71989e-05	1.28736	0.00171276	pentatricopeptide repeat-containing protein (PPR) repeat family
LOC_Os01g64250	-	-	-	-	1.42495	1.96937e-11	1.41292	5.65851e-05	uncharacterized protein
LOC_Os12g31800	-	-	-	-	1.42057	8.08124e-19	1.109	1.00765e-06	RNA-binding protein
LOC_Os01g02860	-	-	-	-	1.41859	0.00110727	1.34471	0.00645651	uncharacterized protein
LOC_Os09g10770	-	-	-	-	1.41162	1.69503e-05	1.02973	0.0101999	Histidine kinase
LOC_Os06g15550	-	-	-	-	1.41134	0.00296321	1.39173	0.00588523	uncharacterized protein
LOC_Os01g09590	-	-	-	-	1.41107	0.000456524	1.82131	6.74104e-06	MYB
LOC_Os08g38040	-	-	-	-	1.40763	2.90324e-09	2.3953	3.68745e-31	uncharacterized protein
LOC_Os03g26960	-	-	-	-	1.40713	5.2171e-11	1.18207	9.30431e-09	uncharacterized protein
LOC_Os03g16870	-	-	-	-	1.40392	9.63294e-05	1.18657	0.00368821	uncharacterized protein
LOC_Os10g42820	-	-	-	-	1.40265	2.3688e-09	1.20205	4.96238e-07	Calcium-dependent channel
LOC_Os10g31864	-	-	-	-	1.40064	1.61326e-06	1.27825	8.02537e-06	uncharacterized protein
LOC_Os07g47420	-	-	-	-	1.40025	1.58629e-07	1.19958	1.07458e-05	60S ribosomal protein
LOC_Os07g45330	-	-	-	-	1.39611	0.00144182	1.61854	0.000136893	MYB
LOC_Os12g41620	-	-	-	-	1.39292	0.000100088	1.04761	0.00389648	WD repeat-containing protein
LOC_Os02g58300	-	-	-	-	1.3895	7.95352e-06	1.2688	0.000911748	pentatricopeptide repeat-containing protein (PPR)
LOC_Os04g40720	-	-	-	-	1.38069	0.000131605	1.24069	0.00116484	uncharacterized protein
LOC_Os12g31350	-	-	-	-	1.38036	3.50287e-06	1.37032	3.97181e-06	GRF1-interacting factor
LOC_Os01g19490	-	-	-	-	1.37685	5.04708e-05	1.28093	0.000599579	pentatricopeptide repeat-containing protein (PPR)
LOC_Os05g07980	-	-	-	-	1.37132	0.00678704	1.13859	0.00877331	uncharacterized protein
LOC_Os12g41930	-	-	-	-	1.36799	1.47627e-06	1.24054	0.000117718	uncharacterized protein
LOC_Os06g44200	-	-	-	-	1.36309	5.59806e-05	1.26301	0.00201523	zinc finger protein
LOC_Os11g42790	-	-	-	-	1.36276	2.84171e-10	1.05902	2.45589e-06	Sodium/hydrogen exchanger
LOC_Os01g70400	-	-	-	-	1.36063	4.23675e-06	1.62652	7.21981e-07	uncharacterized protein
LOC_Os05g43770	-	-	-	-	1.3592	0.0027734	1.58633	0.00528645	mitochondrial import inner membrane translocase
LOC_Os02g37109	-	-	-	-	1.35857	4.89695e-05	1.20425	0.0089868	uncharacterized protein
LOC_Os02g10790	-	-	-	-	1.34857	1.07271e-07	1.04037	0.000309093	Nuclear pore complex protein
LOC_Os05g42300	-	-	-	-	1.34742	2.20967e-05	1.15759	0.000619701	Gar1/Naf1 RNA binding region
LOC_Os12g03822	-	-	-	-	1.34653	0.000150824	1.79293	2.24282e-06	glutamate-rich WD repeat-containing protein
LOC_Os04g13210	-	-	-	-	1.34166	0.001191	1.38786	0.00128918	ABC transporter
LOC_Os01g04600	-	-	-	-	1.34094	0.00434193	1.47552	0.00617767	uncharacterized protein
LOC_Os02g04970	-	-	-	-	1.33841	8.2796e-07	1.16142	2.17973e-06	nuclear pore complex protein
LOC_Os03g04930	-	-	-	-	1.33724	2.443e-15	1.00452	1.11523e-07	Vacuolar protein sorting-associated protein
LOC_Os09g29630	-	-	-	-	1.33628	2.02875e-05	1.20557	7.53397e-05	methyltransferase
LOC_Os12g22030	-	-	-	-	1.33548	1.24607e-11	1.00014	0.00028241	Serine hydroxymethyltransferase
LOC_Os01g16910	-	-	-	-	1.33164	0.000855786	1.38175	0.000107605	mitochondrial
LOC_Os02g22070	-	-	-	-	1.33113	0.000184376	1.16813	0.00687998	uncharacterized protein
LOC_Os09g32410	-	-	-	-	1.32423	4.06127e-08	1.28828	7.25668e-06	uncharacterized protein
LOC_Os02g54720	-	-	-	-	1.3237	2.57978e-07	1.26315	2.78882e-07	SMAX1-like protein
LOC_Os01g42710	-	-	-	-	1.32114	5.66549e-10	1.07963	1.60938e-06	zinc finger protein
LOC_Os03g53570	-	-	-	-	1.31945	0.000760558	1.80793	6.26683e-05	reverse transcriptase
LOC_Os01g52490	-	-	-	-	1.31692	7.71252e-09	1.32104	1.10513e-07	40S ribosomal protein
LOC_Os11g10110	-	-	-	-	1.31328	0.000418339	1.51504	0.000154671	uncharacterized protein
LOC_Os04g36890	-	-	-	-	1.30757	1.2591e-05	1.31198	8.43164e-05	peptidyl-prolyl cis-trans isomerase
LOC_Os01g74540	-	-	-	-	1.30162	3.73855e-05	1.00792	0.00449285	zinc finger protein
LOC_Os04g02150	-	-	-	-	1.30025	0.00105971	1.07511	0.00693816	Gcd10p family
LOC_Os03g18840	-	-	-	-	1.30021	1.83706e-05	1.14175	6.36157e-05	WD repeat-containing protein
LOC_Os03g08370	-	-	-	-	1.30012	1.06583e-09	1.09835	1.63764e-06	transcription factor
LOC_Os06g13210	-	-	-	-	1.29847	1.71362e-11	1.12288	2.52302e-08	POT family
LOC_Os01g71420	-	-	-	-	1.29657	7.899e-05	1.41068	0.000197842	Calcineurin-like phosphoesterase
LOC_Os05g02400	-	-	-	-	1.29323	0.00668207	1.41711	0.0021317	RNA-binding protein
LOC_Os01g70220	-	-	-	-	1.28903	1.64972e-06	1.06686	0.000999133	Histone-lysine N-methyltransferase
LOC_Os04g44290	-	-	-	-	1.28502	4.6456e-06	1.28223	7.50031e-05	RETICULATA-RELATED protein
LOC_Os05g08990	-	-	-	-	1.28319	2.48631e-08	1.08503	2.66141e-06	tRNA synthetase
LOC_Os06g48610	-	-	-	-	1.28026	5.01929e-07	1.10884	7.75613e-05	CHLOROPLAST IMPORT
LOC_Os05g24654	-	-	-	-	1.27962	0.000278387	1.33068	1.82132e-05	uncharacterized protein
LOC_Os02g49360	-	-	-	-	1.27962	0.000124385	1.25301	0.000523402	methyltransferase
LOC_Os04g39160	-	-	-	-	1.27742	5.98923e-10	1.36878	1.02218e-11	RNA-dependent RNA polymerase
LOC_Os04g33700	-	-	-	-	1.27674	0.000501909	1.50895	0.00200339	ABC transporter
LOC_Os02g54110	-	-	-	-	1.27221	2.71069e-06	1.21008	6.97762e-05	uncharacterized protein
LOC_Os03g22190	-	-	-	-	1.2715	1.00586e-06	1.35819	8.84881e-06	uncharacterized protein
LOC_Os02g03530	-	-	-	-	1.26891	4.8006e-06	1.26354	0.00013551	pentatricopeptide repeat-containing protein (PPR)
LOC_Os03g22740	-	-	-	-	1.26739	2.69567e-06	1.29742	6.83276e-09	snoRNA binding domain
LOC_Os05g41100	-	-	-	-	1.26384	2.72496e-08	1.03997	1.80074e-05	uncharacterized protein
LOC_Os12g19040	-	-	-	-	1.26361	0.000647063	1.11355	0.000823532	uncharacterized protein
LOC_Os12g34340	-	-	-	-	1.25936	0.0021725	1.30822	0.00366084	pentatricopeptide repeat-containing protein (PPR)
LOC_Os01g10350	-	-	-	-	1.25695	2.44535e-06	1.10263	0.000123101	RNA-binding protein
LOC_Os05g08360	-	-	-	-	1.25033	0.000104071	1.08206	0.000756764	methyltransferase
LOC_Os01g62210	-	-	-	-	1.24904	2.31641e-06	1.07214	0.000506743	50s ribosomal protein
LOC_Os04g51110	-	-	-	-	1.24823	0.000802329	1.23502	0.0009178	APC complex isoform
LOC_Os10g34370	-	-	-	-	1.24284	2.34428e-08	1.15421	2.84341e-06	pentatricopeptide repeat-containing protein (PPR)
LOC_Os03g56400	-	-	-	-	1.24284	0.00292791	1.0481	0.00470996	pentatricopeptide repeat-containing protein (PPR) family
LOC_Os05g37160	-	-	-	-	1.24127	4.18834e-05	1.60335	1.51489e-06	uncharacterized protein
LOC_Os02g46150	-	-	-	-	1.23594	2.87876e-05	1.35434	7.4624e-06	uncharacterized protein
LOC_Os01g13430	-	-	-	-	1.23278	8.47405e-12	1.03406	1.9439e-06	Exportin
LOC_Os07g08170	-	-	-	-	1.23214	0.000161005	1.11758	0.000495908	ATPase
LOC_Os12g42150	-	-	-	-	1.2307	6.14101e-05	1.37885	3.30067e-05	WD domain
LOC_Os03g22610	-	-	-	-	1.22685	0.00147734	1.28608	0.00245423	Peptidyl-tRNA hydrolase
LOC_Os11g07290	-	-	-	-	1.22409	0.00392484	1.60178	0.00100639	uncharacterized protein
LOC_Os01g73550	-	-	-	-	1.22222	6.52603e-05	1.30399	4.7604e-05	Peptidase family M16
LOC_Os03g42350	-	-	-	-	1.21956	2.73487e-06	1.02854	1.53203e-05	hsp70
LOC_Os02g57470	-	-	-	-	1.21507	0.000170496	1.09896	0.000958519	Tetratricopeptide repeat
LOC_Os03g03140	-	-	-	-	1.21242	2.50356e-06	1.14119	4.94794e-05	RNA recognition
LOC_Os02g51119	-	-	-	-	1.2115	0.00200769	1.18574	0.00945848	uncharacterized protein
LOC_Os06g01370	-	-	-	-	1.20668	2.01593e-05	1.17141	4.3091e-05	uncharacterized protein
LOC_Os06g13200	-	-	-	-	1.20612	7.18816e-06	1.00944	0.00057614	POT family
LOC_Os10g34750	-	-	-	-	1.20145	5.4282e-10	1.14373	1.32151e-07	DNA ligase
LOC_Os03g27930	-	-	-	-	1.19751	1.36619e-05	1.38964	9.08981e-06	uncharacterized protein
LOC_Os05g43560	-	-	-	-	1.18175	3.52223e-08	1.07925	1.45383e-07	carnosine N-methyltransferase
LOC_Os05g02070	-	-	-	-	1.17694	5.10027e-06	1.01303	0.000911237	Metallothionein
LOC_Os03g06200	-	-	-	-	1.17655	0.000197534	1.28211	0.0014477	phosphoserine aminotransferase
LOC_Os06g04600	-	-	-	-	1.17513	1.96678e-07	1.05704	2.98591e-06	ribosome biogenesis protein
LOC_Os03g17950	-	-	-	-	1.1729	0.000652722	1.26897	0.000273474	uncharacterized protein
LOC_Os04g40180	-	-	-	-	1.16873	0.000333836	1.15181	0.00212384	Cysteine proteinase
LOC_Os07g07220	-	-	-	-	1.16784	2.69847e-06	1.07044	2.65205e-05	small nuclear ribonucleoprotein-associated protein
LOC_Os11g07940	-	-	-	-	1.16541	0.000329653	1.32891	8.60907e-05	uncharacterized protein
LOC_Os06g02100	-	-	-	-	1.16464	0.000829591	1.16956	0.000546058	uncharacterized protein
LOC_Os11g40590	-	-	-	-	1.1626	0.00155134	1.07082	0.00276662	glycine-rich domain-containing protein
LOC_Os04g38530	-	-	-	-	1.14826	0.000303736	1.45081	0.00010087	Aldose 1-epimerase
LOC_Os06g42130	-	-	-	-	1.14797	0.00369238	1.25342	0.00278284	Leucoanthocyanidin dioxygenase
LOC_Os03g16440	-	-	-	-	1.14735	8.80704e-08	1.45199	1.15869e-07	protein TOC75
LOC_Os03g02480	-	-	-	-	1.14238	0.00015954	1.05373	0.000855553	60Kd inner membrane protein
LOC_Os08g28980	-	-	-	-	1.14184	0.000620205	1.25877	0.000358298	RNA exonuclease
LOC_Os08g40930	-	-	-	-	1.13943	1.60973e-08	1.09629	1.74169e-06	isoamylase
LOC_Os03g55280	-	-	-	-	1.13621	1.51878e-05	1.228	8.71299e-07	Semialdehyde dehydrogenase
LOC_Os02g30240	-	-	-	-	1.13349	0.00209632	1.96753	1.31654e-09	uncharacterized protein
LOC_Os06g49870	-	-	-	-	1.12752	0.000609752	1.12095	0.00201994	Histidine biosynthesis protein
LOC_Os06g35470	-	-	-	-	1.12467	0.00663746	1.174	0.00222591	50S ribosomal protein
LOC_Os02g30974	-	-	-	-	1.12296	3.71765e-05	1.29281	0.000106477	Ubiquitin thioesterase
LOC_Os03g53580	-	-	-	-	1.11968	0.00381092	2.4623	2.41477e-06	uncharacterized protein
LOC_Os01g47256	-	-	-	-	1.11632	0.00294421	1.11148	0.00268827	putative exosome complex component rrp40
LOC_Os02g54710	-	-	-	-	1.11573	0.000227107	1.01468	0.00500609	F-box
LOC_Os08g41800	-	-	-	-	1.11545	9.04418e-05	1.28213	0.000210282	uncharacterized protein
LOC_Os05g14240	-	-	-	-	1.10902	4.74736e-08	1.29837	4.70727e-08	aquaporin TIP4-1
LOC_Os02g46990	-	-	-	-	1.10573	0.00386359	1.0704	0.00296263	ATPase family
LOC_Os10g38940	-	-	-	-	1.10207	5.52289e-06	1.75144	7.27722e-09	beta-carotene hydroxylase
LOC_Os02g43080	-	-	-	-	1.1012	2.40798e-05	1.30288	0.000278347	pentatricopeptide repeat-containing protein (PPR)
LOC_Os08g24880	-	-	-	-	1.09851	0.000397131	1.25146	0.00654966	methyltransferase
LOC_Os12g32480	-	-	-	-	1.096	5.20767e-05	1.07769	0.000771525	uncharacterized protein
LOC_Os08g45200	-	-	-	-	1.09408	0.00457839	1.12583	0.00241615	uncharacterized protein
LOC_Os08g20420	-	-	-	-	1.08417	0.000195312	1.02142	0.00174873	Glycosyltransferase
LOC_Os03g61550	-	-	-	-	1.0748	0.000132628	1.86754	1.92082e-05	dnaJ
LOC_Os07g34740	-	-	-	-	1.06811	8.89706e-05	1.07379	0.000146537	uncharacterized protein
LOC_Os01g14830	-	-	-	-	1.06584	0.000137583	1.23327	6.16902e-05	50S ribosomal protein
LOC_Os08g44530	-	-	-	-	1.04706	0.000368983	1.20581	7.14543e-06	dihydroxy-acid dehydratase
LOC_Os01g37842	-	-	-	-	1.0439	0.000356233	1.12635	0.000437699	PHAX RNA-binding
LOC_Os09g12500	-	-	-	-	1.04268	0.000689838	1.2726	0.000320087	uncharacterized protein
LOC_Os02g44130	-	-	-	-	1.03792	0.00038224	1.51119	0.00605967	zinc finger protein
LOC_Os07g09460	-	-	-	-	1.03627	0.00212877	1.10081	0.00142089	uncharacterized protein
LOC_Os07g34598	-	-	-	-	1.03464	0.00132844	1.00782	0.00160311	Tyrosyl-DNA phosphodiesterase
LOC_Os01g63444	-	-	-	-	1.03306	0.000172182	1.06186	0.00204717	uncharacterized protein
LOC_Os07g08180	-	-	-	-	1.03298	0.000580196	1.37776	0.00121282	pentatricopeptide repeat-containing protein (PPR)
LOC_Os05g47640	-	-	-	-	1.03259	3.1599e-05	1.06406	1.22779e-05	threonine synthase
LOC_Os05g32710	-	-	-	-	1.02602	8.6659e-08	1.06343	1.1848e-08	isoamylase
LOC_Os03g49485	-	-	-	-	1.02578	0.00119151	1.06236	0.00200623	uncharacterized protein
LOC_Os05g46770	-	-	-	-	1.02541	0.000257209	1.32866	0.000268346	uncharacterized protein
LOC_Os03g51890	-	-	-	-	1.01848	0.000102019	1.09527	0.000253979	uncharacterized protein
LOC_Os03g25420	-	-	-	-	1.01698	2.48193e-05	1.01661	0.000153053	uncharacterized protein
LOC_Os03g10600	-	-	-	-	1.01256	2.1489e-05	1.15795	7.92325e-06	Urb2/Npa2 family
LOC_Os01g14790	-	-	-	-	1.00955	0.00043301	1.32697	1.83658e-05	uncharacterized protein
LOC_Os07g01920	-	-	-	-	1.00805	0.000322474	1.43394	0.00576068	GTP-binding protein
LOC_Os07g25440	-	-	-	-	1.00781	5.19087e-05	1.06835	5.20003e-05	ribosome biogenesis protein
LOC_Os07g41260	-	-	-	-	1.00729	2.18386e-05	1.08264	0.00167886	pentatricopeptide repeat-containing protein (PPR)
LOC_Os03g57870	-	-	-	-	1.00399	4.03491e-05	1.48372	2.71633e-10	DNA polymerase
LOC_Os09g28730	-	-	-	-	-1.00042	0.000116617	-1.20137	9.87276e-05	carboxylesterase
LOC_Os05g23530	-	-	-	-	-1.00351	5.15144e-05	-1.09302	0.00010766	zinc finger protein
LOC_Os02g31140	-	-	-	-	-1.00359	0.0106048	-1.17999	0.000981106	uncharacterized protein
LOC_Os07g38960	-	-	-	-	-1.00366	0.00010413	-2.21362	1.60681e-20	Chlorophyll A-B binding protein
LOC_Os07g42370	-	-	-	-	-1.01163	0.000198121	-1.28851	0.000281817	uncharacterized protein
LOC_Os02g04540	-	-	-	-	-1.01594	7.02203e-05	-1.38922	6.87068e-06	Leucine rich repeat
LOC_Os12g17160	-	-	-	-	-1.02253	0.00163499	-1.52729	1.66204e-05	Sulfotransferase domain
LOC_Os03g15410	-	-	-	-	-1.02377	0.00116431	-1.17837	0.00179817	myosin-binding protein
LOC_Os08g44850	-	-	-	-	-1.02466	6.17231e-05	-1.71271	1.4423e-12	pro-resilin
LOC_Os03g18220	-	-	-	-	-1.02715	0.000369356	-1.01489	0.000673943	Thiamine pyrophosphate enzyme
LOC_Os03g27780	-	-	-	-	-1.02759	3.75748e-07	-1.14	2.17232e-07	protein phosphatase
LOC_Os07g38090	-	-	-	-	-1.03529	0.00169484	-1.02833	0.00406828	zinc finger protein
LOC_Os03g22470	-	-	-	-	-1.03768	0.00340113	-1.11782	0.00736147	Desiccation-related protein
LOC_Os07g06680	-	-	-	-	-1.039	0.000219737	-1.07081	0.000416268	Fasciclin domain
LOC_Os06g07830	-	-	-	-	-1.04031	3.99104e-05	-1.12669	2.32405e-05	clathrin assembly protein
LOC_Os05g32220	-	-	-	-	-1.04078	2.46826e-11	-1.16895	2.97986e-12	50S ribosomal protein
LOC_Os03g07300	-	-	-	-	-1.04174	3.03058e-09	-1.39144	3.18467e-13	ribulose-phosphate 3-epimerase
LOC_Os03g38730	-	-	-	-	-1.05325	1.7379e-09	-1.13197	9.16434e-05	uncharacterized protein
LOC_Os06g48200	-	-	-	-	-1.05744	0.000527089	-1.27267	6.81934e-05	Glycosyl hydrolases
LOC_Os11g41600	-	-	-	-	-1.05917	0.00131461	-1.23942	0.000639574	uncharacterized protein
LOC_Os01g71320	-	-	-	-	-1.06209	8.45209e-05	-1.12841	0.00013203	Kinase
LOC_Os07g42590	-	-	-	-	-1.06308	0.00548024	-1.45983	3.1125e-05	F-box
LOC_Os11g09140	-	-	-	-	-1.06335	0.00750164	-1.18852	0.00239311	Magnesium transporter NIPA
LOC_Os07g02460	-	-	-	-	-1.06392	0.00736489	-1.16878	0.00194255	uncharacterized protein
LOC_Os12g38850	-	-	-	-	-1.0655	6.58577e-06	-1.19249	1.338e-06	uncharacterized protein
LOC_Os01g43350	-	-	-	-	-1.06741	1.10264e-05	-1.16782	7.44195e-05	mitogen-activated protein kinase
LOC_Os05g31750	-	-	-	-	-1.06845	0.000837634	-1.02133	0.00344891	aquaporin PIP1-1
LOC_Os07g08750	-	-	-	-	-1.07016	0.000319487	-1.10871	0.000488355	Protein kinase
LOC_Os07g30610	-	-	-	-	-1.07733	0.00173324	-1.27624	0.000535087	UDP-glucosyl transferase
LOC_Os02g44630	-	-	-	-	-1.07973	4.80902e-05	-1.04407	2.48862e-05	aquaporin PIP1-1
LOC_Os10g37660	-	-	-	-	-1.08415	0.000199586	-1.31073	3.17102e-10	trehalase
LOC_Os12g35670	-	-	-	-	-1.08709	4.15813e-05	-1.28467	4.49144e-06	Rapid ALkalinization Factor
LOC_Os01g58220	-	-	-	-	-1.0885	4.44462e-09	-1.12584	2.8473e-10	Translation initiation factor
LOC_Os06g04980	-	-	-	-	-1.09271	0.00218372	-1.11691	0.00524413	uncharacterized protein
LOC_Os08g33820	-	-	-	-	-1.09538	0.000638848	-2.82749	2.81082e-27	chloroplastic,Chlorophyll A-B binding protein
LOC_Os05g51630	-	-	-	-	-1.09653	4.20944e-07	-1.16084	6.8077e-07	Calcium-dependent channel
LOC_Os03g08360	-	-	-	-	-1.09707	9.47568e-05	-1.14438	0.000359508	polyketide synthase-like protein;; 3-Oxoacyl-[acyl-carrier-protein
LOC_Os05g28320	-	-	-	-	-1.09775	0.000485092	-1.4214	0.000196871	MYB
LOC_Os05g04584	-	-	-	-	-1.0988	0.000314837	-1.12173	0.000853934	Transferase
LOC_Os06g46799	-	-	-	-	-1.09891	0.00465594	-1.4919	0.000447318	Peroxidase
LOC_Os05g04700	-	-	-	-	-1.10208	1.97263e-05	-1.81471	8.39187e-09	Hydrophobic protein
LOC_Os04g55270	-	-	-	-	-1.1026	0.00014667	-1.0147	0.00312283	uncharacterized protein
LOC_Os04g46320	-	-	-	-	-1.10864	8.98206e-06	-1.14019	0.000180929	Protein kinase
LOC_Os03g33590	-	-	-	-	-1.11092	7.37749e-12	-1.06201	3.17933e-10	Interferon-related developmental regulator
LOC_Os02g35090	-	-	-	-	-1.11327	7.70061e-09	-1.37439	6.40346e-07	uncharacterized protein
LOC_Os05g07940	-	-	-	-	-1.11569	4.12726e-06	-1.13811	4.58718e-06	Glyoxalase/Bleomycin resistance protein/Dioxygenase superfamily;; Glyoxalase/Bleomycin resistance protein/Dioxygenase superfamily
LOC_Os01g19820	-	-	-	-	-1.11617	8.14947e-05	-1.27551	9.31333e-08	universal stress protein
LOC_Os02g16680	-	-	-	-	-1.12166	2.2791e-08	-1.2679	1.10084e-07	bZIP
LOC_Os09g24590	-	-	-	-	-1.12264	1.88352e-05	-1.05498	0.000705087	uncharacterized protein
LOC_Os06g06790	-	-	-	-	-1.12366	0.000253933	-1.0383	0.0011466	Protein disulfide isomerase
LOC_Os03g20700	-	-	-	-	-1.12703	0.0018697	-1.83756	7.59712e-12	magnesium-chelatase
LOC_Os06g01870	-	-	-	-	-1.12817	0.000110269	-1.12637	0.0015061	uncharacterized protein
LOC_Os02g43040	-	-	-	-	-1.12894	0.000259861	-1.43188	1.82792e-05	Autophagy-related protein
LOC_Os02g42350	-	-	-	-	-1.12947	1.67583e-06	-1.3815	1.08832e-07	uncharacterized protein
LOC_Os03g04110	-	-	-	-	-1.13166	0.000378758	-1.10001	0.000401162	chitin elicitor binding protein
LOC_Os11g02480	-	-	-	-	-1.13183	1.19068e-05	-1.10929	5.82642e-05	WRKY
LOC_Os02g55970	-	-	-	-	-1.13532	0.00342843	-1.36344	0.00206122	clathrin assembly protein
LOC_Os08g37370	-	-	-	-	-1.1358	2.56516e-06	-1.16353	3.2706e-06	Mitochondrial carrier protein
LOC_Os02g42590	-	-	-	-	-1.13684	9.24332e-05	-1.31956	2.09858e-05	H3K4 histone methylase
LOC_Os03g48270	-	-	-	-	-1.13873	4.80593e-06	-1.09277	5.28255e-05	calcium-dependent protein kinase
LOC_Os02g08150	-	-	-	-	-1.14034	0.000134154	-1.23315	0.00443693	zinc finger protein
LOC_Os01g12160	-	-	-	-	-1.14607	1.10832e-05	-1.22003	4.46749e-05	jasmonic acid-amido synthetase JAR2
LOC_Os05g16824	-	-	-	-	-1.15081	0.000653026	-1.13972	0.00249203	Protein kinase
LOC_Os01g58310	-	-	-	-	-1.15383	0.00018074	-1.19402	0.00030922	uncharacterized protein
LOC_Os09g24970	-	-	-	-	-1.15446	2.54666e-05	-1.10817	0.000163558	uncharacterized protein
LOC_Os10g32940	-	-	-	-	-1.16206	0.000975199	-1.12395	0.00100159	uncharacterized protein
LOC_Os07g47100	-	-	-	-	-1.1623	5.35478e-06	-1.59314	2.97945e-09	Sodium/hydrogen exchanger
LOC_Os02g55610	-	-	-	-	-1.16633	1.31075e-05	-1.23182	1.84997e-06	uncharacterized protein
LOC_Os10g42610	-	-	-	-	-1.16683	2.05346e-06	-1.15927	4.06522e-05	tetratricopeptide repeat (TPR)-containing protein
LOC_Os06g49240	-	-	-	-	-1.16881	0.0094033	-1.69743	0.0056541	POT family
LOC_Os05g20310	-	-	-	-	-1.17054	0.00788024	-1.1071	0.00302455	uncharacterized protein
LOC_Os08g03700	-	-	-	-	-1.17504	3.56644e-05	-1.20905	0.00126005	haloacid dehalogenase-like hydrolase
LOC_Os12g32360	-	-	-	-	-1.17532	0.000253659	-1.4776	1.48403e-07	uncharacterized protein
LOC_Os01g14200	-	-	-	-	-1.18269	9.00602e-07	-1.24659	4.85242e-08	helicase
LOC_Os08g35160	-	-	-	-	-1.18881	0.000142131	-1.53552	8.77356e-06	dnaJ
LOC_Os05g12481	-	-	-	-	-1.19076	0.000120777	-1.05492	0.000749776	uncharacterized protein
LOC_Os06g30179	-	-	-	-	-1.19114	0.00200071	-1.33554	0.00109801	P450
LOC_Os07g44180	-	-	-	-	-1.19137	1.83667e-09	-1.36669	1.01506e-06	hydrophobic protein
LOC_Os02g19000	-	-	-	-	-1.19311	0.00150224	1.1459	0.00454977	uncharacterized protein
LOC_Os04g38910	-	-	-	-	-1.19372	7.7575e-07	-1.00743	0.000145802	Kinase
LOC_Os02g57410	-	-	-	-	-1.19397	3.80936e-06	-1.23995	1.49929e-05	OTU-like cysteine protease
LOC_Os10g37400	-	-	-	-	-1.19442	1.81202e-06	-1.45734	1.87025e-06	uncharacterized protein
LOC_Os01g71820	-	-	-	-	-1.19494	3.71484e-05	-1.76808	0.000360947	Glycosyl hydrolases
LOC_Os06g27560	-	-	-	-	-1.19641	0.000461763	-1.10805	0.00360365	uncharacterized protein
LOC_Os02g57480	-	-	-	-	-1.20179	2.98617e-05	-1.19973	0.000277009	Transferase family
LOC_Os11g25780	-	-	-	-	-1.2045	7.29505e-06	-1.09428	0.000177476	PB1 domain
LOC_Os01g65370	-	-	-	-	-1.20529	1.73283e-06	-1.08419	0.000165125	MYB
LOC_Os07g36080	-	-	-	-	-1.20782	3.73701e-09	-1.96129	1.71441e-17	oxygen-evolving enhancer protein
LOC_Os03g08220	-	-	-	-	-1.20852	0.00224454	-1.25135	0.00106371	lipoxygenase
LOC_Os01g43140	-	-	-	-	-1.20856	4.07761e-06	-1.18185	0.000153454	Lipase
LOC_Os03g58764	-	-	-	-	-1.20927	2.37371e-05	-1.01172	0.00240859	Cysteine-rich TM module stress tolerance
LOC_Os05g42000	-	-	-	-	-1.21097	4.65006e-09	-1.18912	3.19714e-05	Peroxidase
LOC_Os02g57160	-	-	-	-	-1.21281	4.64146e-11	-1.19006	4.35655e-10	uncharacterized protein
LOC_Os03g63970	-	-	-	-	-1.21309	1.23316e-13	-1.64117	1.71735e-15	gibberellin 20 oxidase
LOC_Os06g49880	-	-	-	-	-1.21451	0.005193	-1.61139	3.28351e-05	zinc finger protein
LOC_Os02g47110	-	-	-	-	-1.21582	5.6863e-12	-1.11787	0.000126503	Kinase
LOC_Os04g17100	-	-	-	-	-1.21715	6.21106e-10	-1.32853	1.54948e-11	heavy metal-associated isoprenylated protein
LOC_Os04g12010	-	-	-	-	-1.22439	0.00219015	-1.60671	8.25808e-05	uncharacterized protein
LOC_Os05g08640	-	-	-	-	-1.22569	1.04504e-07	-1.75546	2.16533e-17	deoxytaxol N-benzoyltransferase
LOC_Os03g55850	-	-	-	-	-1.22582	4.50052e-11	-1.21575	5.47905e-11	Cold-regulated 413 plasma membrane protein
LOC_Os03g02514	-	-	-	-	-1.22687	1.07634e-06	-1.1163	0.00022562	alpha/beta hydrolase
LOC_Os03g23980	-	-	-	-	-1.22701	2.79374e-07	-1.27617	4.74104e-07	NAD dependent epimerase/dehydratase
LOC_Os07g43070	-	-	-	-	-1.22797	6.77071e-12	-1.08083	3.13942e-05	uncharacterized protein
LOC_Os07g08970	-	-	-	-	-1.23111	2.02107e-08	-1.35487	4.71385e-09	ATPase
LOC_Os08g39330	-	-	-	-	-1.23113	8.74977e-14	-1.86182	8.10653e-13	uncharacterized protein
LOC_Os06g06290	-	-	-	-	-1.24083	2.26711e-05	-1.103	0.000301389	GDSL esterase
LOC_Os05g32230	-	-	-	-	-1.24089	1.44603e-07	-1.12575	1.22891e-05	RETICULATA-RELATED protein
LOC_Os01g45110	-	-	-	-	-1.24257	0.000157782	-1.25402	1.44022e-05	UDP-glucosyl transferase
LOC_Os02g43590	-	-	-	-	-1.24547	3.51217e-06	-1.30941	1.19644e-05	uncharacterized protein
LOC_Os06g06160	-	-	-	-	-1.24974	9.32042e-06	-1.10718	0.000574843	IQ-DOMAIN protein
LOC_Os04g41970	-	-	-	-	-1.2519	2.94354e-06	-1.16889	3.79553e-05	Glycosyl hydrolase family
LOC_Os03g40100	-	-	-	-	-1.2546	4.57222e-07	-1.01072	0.000232853	ACT domain
LOC_Os10g04270	-	-	-	-	-1.25465	9.43112e-06	-1.60708	1.43828e-05	GOS9 Protein
LOC_Os12g02040	-	-	-	-	-1.26051	0.000278914	-1.66861	0.000101392	Hypoxia induced protein
LOC_Os03g55590	-	-	-	-	-1.26663	3.7354e-11	-1.21509	2.61929e-07	MYB
LOC_Os06g06250	-	-	-	-	-1.26771	9.03671e-05	-1.36001	0.000215207	GDSL esterase
LOC_Os01g58910	-	-	-	-	-1.26789	1.32954e-10	-1.00207	2.80593e-08	WAT1-related protein
LOC_Os03g57450	-	-	-	-	-1.26807	0.00123159	-1.92979	1.0365e-06	Calcium-dependent protein kinase
LOC_Os03g25150	-	-	-	-	-1.26878	0.000223072	-1.48315	0.00147925	P450
LOC_Os02g37060	-	-	-	-	-1.27202	0.00132926	-2.32793	3.63319e-07	Photosystem II 5 kDa protein
LOC_Os11g18940	-	-	-	-	-1.27241	0.00122228	-1.46885	0.000270349	uncharacterized protein
LOC_Os04g38680	-	-	-	-	-1.27282	0.000534936	-1.55171	0.000321141	Amino acid transporter
LOC_Os03g60500	-	-	-	-	-1.27438	5.44553e-05	-1.13284	0.000636364	Eukaryotic aspartyl protease
LOC_Os05g04740	-	-	-	-	-1.27807	0.000152175	-1.69251	8.43159e-09	HLH transcription factor
LOC_Os08g02990	-	-	-	-	-1.27846	0.000577371	-1.2164	0.00722002	Protein kinase
LOC_Os07g35580	-	-	-	-	-1.28001	0.000767699	-1.60754	6.50817e-05	Protein kinase
LOC_Os01g50450	-	-	-	-	-1.2818	2.59209e-11	-1.15543	1.1107e-09	uncharacterized protein
LOC_Os03g26910	-	-	-	-	-1.28334	4.95404e-07	-1.14847	0.000284685	Trehalose-phosphatase
LOC_Os01g01920	-	-	-	-	-1.28639	2.23683e-07	-1.33936	2.61666e-07	deoxynucleoside triphosphate triphosphohydrolase
LOC_Os10g41780	-	-	-	-	-1.29484	2.23177e-12	-1.65428	5.29399e-10	chlorophyllide a oxygenase
LOC_Os04g38410	-	-	-	-	-1.2992	0.0021782	-2.80613	1.00213e-20	Chlorophyll A-B binding protein
LOC_Os05g06710	-	-	-	-	-1.30386	6.07045e-05	-1.50736	1.67276e-05	GDSL-like Lipase
LOC_Os03g07360	-	-	-	-	-1.30939	4.44951e-07	-1.18008	3.98986e-07	cyclic dof factor
LOC_Os01g26120	-	-	-	-	-1.30939	5.86002e-07	-1.26606	1.42885e-06	CASP-like protein
LOC_Os01g64790	-	-	-	-	-1.31101	0.00136083	-1.33278	0.00410022	AP2
LOC_Os01g31690	-	-	-	-	-1.31693	3.12294e-05	-2.48285	6.62851e-26	Oxygen-evolving enhancer protein
LOC_Os01g41710	-	-	-	-	-1.31805	3.76719e-06	-2.39396	4.75247e-14	Chlorophyll A-B binding protein
LOC_Os01g54860	-	-	-	-	-1.31934	4.11755e-06	-1.45997	3.5477e-06	Enoyl-CoA hydratase/isomerase
LOC_Os11g31900	-	-	-	-	-1.32011	8.7713e-10	-1.86346	3.61192e-10	acyl carrier protein
LOC_Os02g09359	-	-	-	-	-1.3214	0.000111206	-1.27691	0.000937964	Protein kinase
LOC_Os01g10950	-	-	-	-	-1.32415	8.45784e-06	-1.59402	2.04136e-06	Peptide N-acetyl-beta-D-glucosaminyl asparaginase amidase
LOC_Os04g01490	-	-	-	-	-1.32469	7.31446e-06	-1.77713	1.20235e-07	E3 ubiquitin ligase
LOC_Os02g50790	-	-	-	-	-1.32632	0.00195192	-2.12224	9.39895e-06	nuclear-pore anchor
LOC_Os01g13390	-	-	-	-	-1.32668	7.71996e-07	-1.17049	2.66854e-05	uncharacterized protein
LOC_Os06g38950	-	-	-	-	-1.33244	5.84842e-12	-1.06895	2.0733e-09	ABC transporter
LOC_Os07g07450	-	-	-	-	-1.3354	2.86507e-05	-1.89741	4.24732e-07	short-chain type dehydrogenase
LOC_Os08g34150	-	-	-	-	-1.33575	0.0011622	-1.24094	0.00625637	temperature-induced lipocalin
LOC_Os08g39100	-	-	-	-	-1.33646	2.62603e-05	-1.53054	6.42884e-06	Protein phosphatase
LOC_Os03g08960	-	-	-	-	-1.33817	6.86234e-06	-1.60541	9.87865e-08	Homeobox-leucine zipper protein
LOC_Os02g14910	-	-	-	-	-1.33958	2.59085e-07	-1.07721	0.00276327	bZIP
LOC_Os05g47700	-	-	-	-	-1.3428	6.63475e-06	-1.17504	2.9471e-05	Non-specific lipid-transfer protein
LOC_Os11g05494	-	-	-	-	-1.34918	0.00181935	-1.93336	0.000460276	uncharacterized protein
LOC_Os03g13870	-	-	-	-	-1.34945	6.36048e-14	-1.01834	1.07812e-07	uncharacterized protein
LOC_Os08g38080	-	-	-	-	-1.3532	0.000446324	-1.37101	0.002243	HLH Transcription factor
LOC_Os09g32200	-	-	-	-	-1.35578	8.54194e-16	-1.17489	8.42418e-12	Mitochondrial carrier protein
LOC_Os01g72490	-	-	-	-	-1.35581	4.25263e-08	-1.0437	0.000194112	LATERAL ROOT PRIMORDIUM
LOC_Os02g41710	-	-	-	-	-1.35609	0.000167829	-1.58285	0.00036678	Ion transport protein
LOC_Os04g42100	-	-	-	-	-1.35834	0.00454196	-2.1699	1.10557e-06	Peroxidase
LOC_Os02g50810	-	-	-	-	-1.36182	4.69459e-05	-1.40684	0.000275917	uncharacterized protein
LOC_Os10g32930	-	-	-	-	-1.36312	1.02413e-07	-1.09495	0.000206361	uncharacterized protein
LOC_Os05g51470	-	-	-	-	-1.36403	1.34489e-05	-1.61446	1.57032e-06	plant cysteine oxidase
LOC_Os06g49760	-	-	-	-	-1.36553	3.65496e-07	-1.24308	0.000607517	invertase/pectin methylesterase inhibitor
LOC_Os01g04590	-	-	-	-	-1.36586	0.000481472	-1.64783	2.50975e-05	uncharacterized protein
LOC_Os01g65190	-	-	-	-	-1.37095	5.58791e-05	-1.69085	3.61871e-07	POT family
LOC_Os01g66700	-	-	-	-	-1.37132	6.77741e-08	-1.2431	8.38401e-07	beta-hexosaminidase 3
LOC_Os03g08490	-	-	-	-	-1.37236	0.000443715	-2.1166	1.50692e-08	AP2
ChrUn.fgenesh.gene.96	-	-	-	-	-1.37249	1.34308e-10	-1.42302	1.38788e-08	NADH
LOC_Os03g50310	-	-	-	-	-1.37652	0.00108496	-2.7857	2.85953e-18	zinc finger protein
LOC_Os07g40130	-	-	-	-	-1.3768	1.525e-13	-1.31813	2.69959e-05	uncharacterized protein
LOC_Os03g30950	-	-	-	-	-1.37867	3.30658e-05	-1.42401	0.00037316	Fatty acid desaturase
LOC_Os09g23300	-	-	-	-	-1.37985	0.00165441	-1.89583	0.000806341	Vacuolar iron transporter
LOC_Os02g48820	-	-	-	-	-1.38294	2.71598e-05	-1.16719	0.00484476	blue copper protein
LOC_Os05g48700	-	-	-	-	-1.38299	0.00462085	-1.52647	0.00981343	gibberellin 2-beta-dioxygenase
LOC_Os11g02020	-	-	-	-	-1.38436	7.1728e-05	-1.51588	2.80452e-05	uncharacterized protein
LOC_Os02g02730	-	-	-	-	-1.38519	9.56058e-06	-1.03698	0.00214517	uncharacterized protein
LOC_Os02g44940	-	-	-	-	-1.38655	1.20883e-13	-1.43223	4.02545e-10	Rapid ALkalinization Factor
LOC_Os01g18800	-	-	-	-	-1.39144	6.8473e-10	-1.19969	2.43068e-08	Protein tyrosine kinase
LOC_Os11g02350	-	-	-	-	-1.3946	8.81008e-16	-1.25009	0.000156308	non-specific lipid-transfer protein
LOC_Os03g05290	-	-	-	-	-1.39601	6.98207e-24	-1.4632	2.58391e-23	aquaporin TIP1-1
LOC_Os09g25810	-	-	-	-	-1.4007	0.00128963	-1.8354	4.22461e-05	EamA-like transporter
LOC_Os12g07150	-	-	-	-	-1.40128	0.000110069	-1.45437	7.21045e-05	Fatty acid amide hydrolase
LOC_Os03g18170	-	-	-	-	-1.40185	1.52547e-07	-1.83617	9.50629e-13	Kinase
LOC_Os08g32160	-	-	-	-	-1.40214	5.35848e-05	-2.49467	9.34835e-06	2OG-Fe(II) oxygenase
LOC_Os06g29790	-	-	-	-	-1.4047	0.000280629	-1.53988	9.36565e-06	Phosphate transporter
LOC_Os07g39900	-	-	-	-	-1.40528	5.33503e-09	-1.23812	4.57786e-07	uncharacterized protein
LOC_Os01g17170	-	-	-	-	-1.41155	1.42557e-05	-2.52565	8.51075e-19	magnesium-protoporphyrin cyclase
LOC_Os07g44070	-	-	-	-	-1.41328	9.28586e-11	-1.25527	0.00021407	Pectinacetylesterase
LOC_Os08g32080	-	-	-	-	-1.41354	4.06885e-09	-1.05883	2.37121e-05	Homeobox-leucine zipper protein
LOC_Os02g02140	-	-	-	-	-1.41599	8.69445e-06	-1.63115	6.78526e-08	Kinase
LOC_Os02g33110	-	-	-	-	-1.41731	4.42916e-05	-1.32719	0.00215734	Glycosyl hydrolases
LOC_Os12g44360	-	-	-	-	-1.41758	5.4415e-06	-1.50325	7.96409e-06	Sodium/hydrogen exchanger family
LOC_Os03g30260	-	-	-	-	-1.41843	1.02448e-06	-1.12449	0.000941472	COBRA-like protein
LOC_Os02g52650	-	-	-	-	-1.42334	4.26589e-05	-1.34559	5.81241e-05	Chlorophyll A-B binding protein
LOC_Os03g09220	-	-	-	-	-1.42435	4.05489e-06	-1.11879	0.000594967	sporulation protein
LOC_Os09g37500	-	-	-	-	-1.4264	1.12475e-06	-1.25705	0.00232819	Auxin responsive protein
LOC_Os05g02250	-	-	-	-	-1.42953	9.9395e-13	-1.04717	0.000302277	uncharacterized protein
LOC_Os01g62760	-	-	-	-	-1.43668	1.49493e-06	-1.34704	7.78562e-05	protein phosphatase
LOC_Os04g55070	-	-	-	-	-1.43903	0.00656074	-2.04339	0.00616157	gibberellin 20 oxidase
LOC_Os01g36740	-	-	-	-	-1.43958	3.59071e-09	-1.21421	8.98935e-07	uncharacterized protein
LOC_Os03g37640	-	-	-	-	-1.44244	1.14048e-07	-1.60601	6.31663e-08	DETOXIFICATION protein
LOC_Os04g46160	-	-	-	-	-1.44286	0.00691461	-1.49931	0.000786031	uncharacterized protein
LOC_Os03g64050	-	-	-	-	-1.44642	5.37155e-09	-1.60859	1.15011e-14	sialic acid-specific acetylesterase
LOC_Os01g03914	-	-	-	-	-1.44979	4.26931e-06	-1.28602	1.49386e-05	metal tolerance protein
LOC_Os03g21890	-	-	-	-	-1.45466	3.87582e-10	-1.7288	2.8731e-09	K+ potassium transporter
LOC_Os07g44060	-	-	-	-	-1.45533	1.88235e-16	-1.62408	4.25191e-32	haloacid dehalogenase-like hydrolase
LOC_Os06g39140	-	-	-	-	-1.45652	2.14772e-07	-1.15776	2.19088e-05	Bacterial-like globin
LOC_Os03g08200	-	-	-	-	-1.45663	0.00460015	-1.9922	0.00320096	LURP-one-related protein
LOC_Os01g57854	-	-	-	-	-1.45882	4.03203e-12	-1.55023	2.70976e-08	Pectinesterase
LOC_Os01g39770	-	-	-	-	-1.45961	4.05926e-11	-1.05891	0.000154132	calcineurin B-like protein
LOC_Os03g10478	-	-	-	-	-1.46282	3.24083e-07	-1.5932	1.65586e-07	Glycosyl hydrolase family
LOC_Os11g42440	-	-	-	-	-1.4718	3.88948e-12	-1.07001	4.64344e-06	Kinase
LOC_Os12g37650	-	-	-	-	-1.47453	1.45755e-08	-1.43204	0.000924654	uncharacterized protein
LOC_Os03g47270	-	-	-	-	-1.47752	1.74407e-08	-1.38479	4.78927e-05	RNA helicase
LOC_Os08g41960	-	-	-	-	-1.47875	1.2163e-06	-1.52389	0.000197709	MADS-box protein
LOC_Os04g54280	-	-	-	-	-1.47925	0.00802148	-1.55266	0.00849402	Wound-induced protein
LOC_Os12g23280	-	-	-	-	-1.48304	1.02603e-06	-1.10219	0.000262174	heavy metal-associated isoprenylated protein
LOC_Os05g35290	-	-	-	-	-1.49059	1.40112e-05	-1.15085	0.000526857	Amino acid transport and metabolism
LOC_Os07g11360	-	-	-	-	-1.49198	0.00926383	-1.92114	0.00140817	seed allergenic protein
LOC_Os11g04954	-	-	-	-	-1.49313	3.85672e-08	-1.34119	5.87328e-06	Meiotic recombination protein
LOC_Os02g45670	-	-	-	-	-1.49389	2.15674e-11	-1.34843	6.34966e-10	MYB
LOC_Os03g03910	-	-	-	-	-1.49422	1.12278e-06	-1.47989	0.000827519	Catalase
LOC_Os03g07440	-	-	-	-	-1.49549	0.00106761	-1.85209	0.00208992	uncharacterized protein
LOC_Os01g18860	-	-	-	-	-1.49966	4.94549e-07	-1.31958	3.27866e-05	S-adenosylmethionine synthase
LOC_Os05g43650	-	-	-	-	-1.50428	4.0645e-14	-1.53224	6.2985e-10	uncharacterized protein
LOC_Os12g03130	-	-	-	-	-1.50755	7.38168e-06	-1.36821	0.00130342	cell division control protein
LOC_Os07g43260	-	-	-	-	-1.51565	9.54338e-06	-1.57159	0.00368481	Skp1 family
LOC_Os07g10840	-	-	-	-	-1.52112	9.36396e-08	-1.96253	8.23235e-09	galactosyltransferase
LOC_Os02g19820	-	-	-	-	-1.5256	2.92292e-07	-1.39525	3.9762e-06	Sugar efflux transporter
LOC_Os04g44150	-	-	-	-	-1.53198	0.00125883	-2.14558	4.88558e-07	2OG-Fe(II) oxygenase
LOC_Os12g08830	-	-	-	-	-1.53341	0.000129648	-2.06616	8.66185e-06	chloroplastic
LOC_Os09g23650	-	-	-	-	-1.53637	1.2852e-06	-1.62088	2.43967e-07	tetratricopeptide repeat (TPR)-containing protein
LOC_Os03g12270	-	-	-	-	-1.53922	0.000189908	-1.62235	0.00884433	cinnamyl alcohol dehydrogenase
LOC_Os03g11210	-	-	-	-	-1.53931	1.75129e-05	-1.30209	0.00475695	uncharacterized protein
LOC_Os01g59530	-	-	-	-	-1.54144	6.87661e-10	-1.39324	1.42611e-09	calcineurin-like protein
LOC_Os03g05780	-	-	-	-	-1.5465	2.66077e-14	-1.54958	1.72691e-13	CoA ligase
LOC_Os10g09850	-	-	-	-	-1.54912	0.000431941	-1.58008	0.00105852	uncharacterized protein
LOC_Os02g39850	-	-	-	-	-1.55045	1.21483e-08	-1.6736	8.71012e-10	shikimate O-hydroxycinnamoyltransferase
LOC_Os06g13720	-	-	-	-	-1.55596	7.57393e-07	-1.29868	0.00179584	pyruvate dehydrogenase
LOC_Os10g11310	-	-	-	-	-1.55787	1.02886e-08	-1.60191	3.41468e-09	uncharacterized protein
LOC_Os10g39660	-	-	-	-	-1.5588	1.5342e-07	-1.47819	0.000432315	uncharacterized protein
LOC_Os04g58420	-	-	-	-	-1.56279	3.59849e-13	-1.34774	7.82595e-07	MLO-like protein
LOC_Os05g47560	-	-	-	-	-1.57003	3.56992e-13	-1.73991	1.5999e-17	serine/threonine-protein kinase
LOC_Os01g71830	-	-	-	-	-1.57073	0.000709618	-1.89056	7.32571e-06	Glycosyl hydrolases
LOC_Os04g16450	-	-	-	-	-1.57298	7.76784e-11	-1.69721	1.2243e-07	aquaporin PIP2
LOC_Os06g22919	-	-	-	-	-1.57491	0.000238404	-2.3327	1.08828e-10	Glycosyl hydrolases
LOC_Os01g18660	-	-	-	-	-1.5757	3.69752e-06	-1.24391	0.000697228	Aminotransferase
LOC_Os12g07810	-	-	-	-	-1.58584	4.10761e-08	-1.55071	1.78613e-08	Aldehyde dehydrogenase
LOC_Os02g48350	-	-	-	-	-1.58606	9.93856e-16	-1.4363	6.34272e-09	Diacylglycerol acyltransferase
LOC_Os12g01449	-	-	-	-	-1.58659	0.000106296	-1.98384	1.71092e-05	CHUP1 protein
LOC_Os03g15230	-	-	-	-	-1.58966	5.35993e-09	-1.63904	4.80232e-06	Regulator of Vps4 activity
LOC_Os06g12000	-	-	-	-	-1.59025	7.93359e-05	-1.33819	0.00235842	Fantastic Four meristem regulator
LOC_Os04g53310	-	-	-	-	-1.59131	5.67019e-11	-1.71689	6.15879e-09	starch synthase
LOC_Os01g45090	-	-	-	-	-1.59665	2.20594e-09	-1.22304	4.53474e-06	MYB
LOC_Os03g49830	-	-	-	-	-1.59889	2.35376e-08	-1.24853	0.000861873	FAF-like protein
LOC_Os02g52930	-	-	-	-	-1.60047	1.42459e-14	-1.17285	4.8841e-12	WAT1-related protein
LOC_Os08g29600	-	-	-	-	-1.60281	0.000186837	-2.09984	0.000792616	uncharacterized protein
LOC_Os09g24370	-	-	-	-	-1.61034	5.10727e-13	-1.98717	5.59418e-17	uncharacterized protein
LOC_Os03g12030	-	-	-	-	-1.61532	6.35576e-08	-1.681	1.27788e-07	3-ketoacyl-CoA synthase
LOC_Os01g47570	-	-	-	-	-1.62939	9.54191e-09	-1.08902	0.000216144	uncharacterized protein
LOC_Os03g11614	-	-	-	-	-1.63049	1.78829e-14	-1.58469	9.40489e-05	MADS box
LOC_Os02g41860	-	-	-	-	-1.63163	1.39253e-13	-1.57988	8.17235e-13	aquaporin PIP2
LOC_Os02g18410	-	-	-	-	-1.63777	3.01004e-09	-1.45568	1.04923e-07	uncharacterized protein
LOC_Os01g68670	-	-	-	-	-1.63896	0.000653362	-1.64574	0.00116793	cysteine proteinase inhibitor
LOC_Os02g49680	-	-	-	-	-1.64419	0.00057346	-1.40902	0.000817758	Calcium sensing receptor
LOC_Os08g43490	-	-	-	-	-1.6525	7.7404e-08	-1.36174	8.21352e-05	dnaJ
LOC_Os01g59840	-	-	-	-	-1.66517	1.65773e-05	-1.44044	0.000544216	Glycosyl hydrolase
LOC_Os02g03020	-	-	-	-	-1.66983	2.95858e-08	-1.54878	6.28365e-06	calcium-binding protein
LOC_Os02g02340	-	-	-	-	-1.67062	2.4496e-10	-1.16963	1.46411e-07	Glycerol-3-phosphate 2-O-acyltransferase
LOC_Os02g32814	-	-	-	-	-1.67304	3.34381e-15	-1.68147	8.37557e-08	heavy metal-associated isoprenylated protein
LOC_Os04g05010	-	-	-	-	-1.67425	1.27822e-16	-1.3006	4.57464e-11	CBS domain protein
LOC_Os03g21230	-	-	-	-	-1.67887	5.46066e-06	-1.44949	0.000623666	leucine-rich repeat receptor-like protein kinase
LOC_Os09g25150	-	-	-	-	-1.6808	1.86372e-08	-1.07741	6.69836e-05	NAD dependent epimerase/dehydratase
LOC_Os08g33710	-	-	-	-	-1.68216	1.00715e-09	-1.66994	1.21079e-10	ribonuclease
LOC_Os11g24070	-	-	-	-	-1.6864	7.5691e-11	-1.42703	0.000984613	non-specific lipid-transfer protein
LOC_Os10g39520	-	-	-	-	-1.68726	1.83828e-09	-1.67229	4.47075e-05	MLO-like protein
LOC_Os12g04980	-	-	-	-	-1.69019	0.00283861	-2.19141	0.00214154	Meiotic recombination protein
LOC_Os02g02170	-	-	-	-	-1.69239	0.000218558	-1.60059	0.00739197	High-affinity nitrate transporter
LOC_Os07g09670	-	-	-	-	-1.69402	9.08808e-09	-1.85797	1.14706e-08	Galactosyltransferase
LOC_Os05g48260	-	-	-	-	-1.70746	4.04745e-06	-1.746	4.11859e-06	acyltransferase
LOC_Os09g23595	-	-	-	-	-1.70749	1.28785e-08	-1.7954	4.62992e-08	uncharacterized protein
LOC_Os09g17740	-	-	-	-	-1.71673	4.72556e-07	-3.37655	1.29605e-29	Chlorophyll A-B binding protein
LOC_Os02g25700	-	-	-	-	-1.71729	9.78406e-05	-2.18095	5.25333e-07	uncharacterized protein
LOC_Os05g15770	-	-	-	-	-1.71752	0.000361708	-1.62176	0.00825274	Xylanase inhibitor protein
LOC_Os06g04220	-	-	-	-	-1.73034	0.000244359	-2.16041	5.11914e-05	uncharacterized protein
LOC_Os01g13610	-	-	-	-	-1.73127	1.36897e-13	-1.42648	1.68953e-05	isoflavone reductase
ChrSy.fgenesh.gene.86	-	-	-	-	-1.73415	6.16856e-09	-1.58598	1.46868e-08	Pterin 4 alpha carbinolamine dehydratase
LOC_Os01g45250	-	-	-	-	-1.73795	0.000252055	-2.36364	0.000402887	uncharacterized protein
LOC_Os02g41650	-	-	-	-	-1.74096	3.20583e-05	-1.42347	0.000219184	Aromatic amino acid lyase
LOC_Os07g25690	-	-	-	-	-1.74598	3.36954e-07	-1.8175	5.84623e-06	subtilisin-like protease
LOC_Os12g01560	-	-	-	-	-1.75792	0.000340905	-3.0444	4.20393e-08	trichome birefringence
LOC_Os08g17160	-	-	-	-	-1.75907	7.11987e-11	-1.77632	5.68132e-09	nodulin-like protein
LOC_Os02g04810	-	-	-	-	-1.76011	1.40235e-07	-1.77573	1.52058e-05	Auxin response factor
LOC_Os01g64000	-	-	-	-	-1.76983	0.000186631	-1.63512	0.00072188	bZIP
LOC_Os04g52800	-	-	-	-	-1.7781	4.47586e-06	-1.87288	2.49347e-05	serine/arginine repetitive matrix protein
LOC_Os05g45350	-	-	-	-	-1.77968	2.53587e-14	-1.33801	1.18331e-08	dnaJ
LOC_Os01g11860	-	-	-	-	-1.78986	3.4217e-06	-1.94824	0.000131312	DJ-1 homolog protein
LOC_Os01g64570	-	-	-	-	-1.79714	0.00129118	-2.10765	8.53404e-05	E3 ubiquitin-protein ligase
LOC_Os05g50720	-	-	-	-	-1.79769	3.27195e-08	-1.71285	3.05132e-06	uncharacterized protein
LOC_Os01g25560	-	-	-	-	-1.80351	2.1138e-15	-1.56077	6.66551e-12	Rapid ALkalinization Factor
LOC_Os04g35100	-	-	-	-	-1.80884	0.000115055	-2.12664	3.04027e-07	PI-PLC X domain-containing protein
LOC_Os03g09250	-	-	-	-	-1.81118	2.46508e-32	-1.73456	1.0235e-19	inositol-3-phosphate synthase
LOC_Os08g10010	-	-	-	-	-1.81349	0.0127336	-2.40083	1.21078e-06	Fatty acid desaturase
LOC_Os04g42020	-	-	-	-	-1.82096	3.05725e-19	-2.00904	9.1314e-13	zinc finger protein
LOC_Os04g47220	-	-	-	-	-1.83356	1.88327e-15	-1.51013	2.31731e-10	aquaporin PIP1
LOC_Os03g10910	-	-	-	-	-1.84393	0.000300257	-2.45444	2.88083e-05	disease resistance protein
LOC_Os08g39370	-	-	-	-	-1.85254	9.38231e-09	-2.0866	4.54385e-11	transporter
LOC_Os11g38260	-	-	-	-	-1.85783	9.95292e-19	-1.61423	6.65738e-07	chloroplastic
LOC_Os03g57990	-	-	-	-	-1.85953	0.000895317	-2.10488	0.000605513	protease inhibitor
LOC_Os04g27950	-	-	-	-	-1.86977	9.74256e-05	-2.37629	2.95787e-05	uncharacterized protein
LOC_Os12g01510	-	-	-	-	-1.88176	3.65989e-09	-1.81926	1.37649e-06	Protein kinase
LOC_Os02g14980	-	-	-	-	-1.88344	3.18391e-23	-1.67433	7.19289e-08	calcineurin-like protein
LOC_Os02g07770	-	-	-	-	-1.88429	5.59078e-05	-1.86919	5.67421e-05	MYB
LOC_Os01g47780	-	-	-	-	-1.88456	4.89399e-12	-1.37567	2.69893e-05	arabinogalactan protein
LOC_Os02g09850	-	-	-	-	-1.88963	5.48235e-07	-1.23092	0.00622029	uncharacterized protein
LOC_Os02g29530	-	-	-	-	-1.90046	4.73967e-10	-1.61639	4.76129e-07	Glycosyl transferase
LOC_Os03g19700	-	-	-	-	-1.91208	1.71809e-07	-1.7314	1.50752e-05	uncharacterized protein
LOC_Os03g20120	-	-	-	-	-1.92275	1.35437e-27	-1.98024	5.38336e-17	Glycosyl transferases
LOC_Os08g02110	-	-	-	-	-1.92316	3.395e-08	-1.76467	9.10213e-08	Peroxidase
LOC_Os01g07530	-	-	-	-	-1.92323	4.71869e-06	-2.23973	3.53313e-05	galactinol--sucrose galactosyltransferase
LOC_Os03g06460	-	-	-	-	-1.93777	0.000268187	-1.84932	0.000422457	uncharacterized protein
LOC_Os02g47090	-	-	-	-	-1.96296	3.06037e-06	-1.50621	0.00388128	POT family
LOC_Os08g02180	-	-	-	-	-1.96401	1.9886e-09	-1.59269	2.46147e-06	uncharacterized protein
LOC_Os07g37550	-	-	-	-	-1.96746	2.65158e-10	-3.27829	2.43466e-37	Chlorophyll A-B binding protein
LOC_Os03g26070	-	-	-	-	-1.96785	0.0018883	-1.71228	0.00283055	uncharacterized protein
LOC_Os01g03330	-	-	-	-	-1.9719	1.20088e-06	-2.00196	5.43754e-07	Bowman-Birk type bran trypsin inhibitor-like
LOC_Os10g42620	-	-	-	-	-1.98654	1.57763e-10	-2.20307	3.85516e-09	NAD dependent epimerase/dehydratase
LOC_Os03g29190	-	-	-	-	-1.98853	6.93009e-13	-2.10477	5.77175e-09	Thioredoxin
LOC_Os01g36720	-	-	-	-	-2.00891	1.24978e-05	-1.54784	0.0018758	nitrate transporter
LOC_Os04g45810	-	-	-	-	-2.01033	7.89343e-17	-2.24971	1.39476e-23	Homeobox-leucine zipper protein
LOC_Os06g04990	-	-	-	-	-2.02853	6.50795e-20	-2.34586	1.9992e-14	nodulin protein
LOC_Os05g33940	-	-	-	-	-2.03235	4.66592e-09	-2.03408	4.79184e-12	alpha/beta hydrolase
LOC_Os06g39780	-	-	-	-	-2.03526	0.0021802	-2.27174	6.06685e-05	P450
LOC_Os01g47280	-	-	-	-	-2.03557	2.50761e-09	-1.69983	3.32927e-05	uncharacterized protein
LOC_Os04g41560	-	-	-	-	-2.04172	8.63505e-23	-2.4734	8.95217e-37	zinc finger protein
LOC_Os07g02440	-	-	-	-	-2.04307	5.39019e-15	-1.28288	1.04013e-10	Peroxidase
LOC_Os04g03410	-	-	-	-	-2.04428	5.01646e-06	-1.59104	0.00758265	Reverse transcriptase
LOC_Os06g44250	-	-	-	-	-2.05585	3.27631e-09	-1.89424	1.36256e-06	Haemolysin-III related
LOC_Os07g33350	-	-	-	-	-2.05684	2.72564e-11	-1.99487	1.11255e-08	hsp20
LOC_Os01g56810	-	-	-	-	-2.05715	6.94904e-13	-1.98508	6.87504e-08	Cytokinin dehydrogenase
LOC_Os04g32620	-	-	-	-	-2.05921	0.000101436	-1.89317	0.000633964	AP2
LOC_Os03g47160	-	-	-	-	-2.06194	2.46301e-06	-2.32372	1.00669e-07	uncharacterized protein
LOC_Os03g28260	-	-	-	-	-2.07992	4.20292e-11	-1.52635	3.24686e-08	Late embryogenesis abundant protein
LOC_Os12g37970	-	-	-	-	-2.08294	2.46439e-06	-1.32595	0.00198662	MYB
LOC_Os09g37440	-	-	-	-	-2.08713	2.04209e-06	-1.89021	0.000128237	Auxin responsive protein
LOC_Os11g33270	-	-	-	-	-2.08921	4.51479e-09	-1.30791	0.00285416	Glycosyl hydrolases
LOC_Os06g41940	-	-	-	-	-2.08993	3.08148e-07	-1.84669	0.00158161	uncharacterized protein
LOC_Os02g02260	-	-	-	-	-2.10183	1.63564e-10	-1.99556	2.57359e-07	uncharacterized protein
LOC_Os09g33680	-	-	-	-	-2.10579	6.54172e-12	-2.22061	8.78833e-11	Glycosyl hydrolase
LOC_Os01g52060	-	-	-	-	-2.12546	0.000141648	-1.7009	0.00336971	uncharacterized protein
LOC_Os03g51920	-	-	-	-	-2.13347	1.86481e-09	-2.35991	6.06611e-12	zinc metalloprotease
LOC_Os04g58200	-	-	-	-	-2.13444	1.86393e-10	-3.45752	4.87513e-43	protochlorophyllide reductase
LOC_Os05g38270	-	-	-	-	-2.14332	6.53951e-14	-1.57432	7.05959e-05	Ultraviolet-B receptor
LOC_Os02g27880	-	-	-	-	-2.16849	0.00377633	-1.78073	0.00319032	calcineurin
LOC_Os02g10390	-	-	-	-	-2.1685	4.70619e-09	-3.75513	2.72038e-26	Chlorophyll A-B binding protein
LOC_Os04g31550	-	-	-	-	-2.18598	1.47969e-06	-2.23326	3.9996e-05	uncharacterized protein
LOC_Os04g33830	-	-	-	-	-2.19685	9.88551e-09	-3.50452	9.86618e-47	Photosystem I
LOC_Os05g49810	-	-	-	-	-2.19718	3.41901e-10	-1.78362	1.04869e-06	uncharacterized protein
LOC_Os10g12640	-	-	-	-	-2.20463	2.94053e-14	-1.50935	0.000311246	uncharacterized protein
LOC_Os03g14915	-	-	-	-	-2.20975	8.60655e-20	-1.67112	3.56499e-10	tyrosine-specific transport protein
LOC_Os05g46020	-	-	-	-	-2.22836	0.000126188	-1.86423	0.000724359	WRKY
LOC_Os03g39610	-	-	-	-	-2.23208	1.53907e-09	-3.90049	1.07888e-49	Chlorophyll A-B binding protein
LOC_Os02g43940	-	-	-	-	-2.23276	6.68416e-05	-3.05321	3.47563e-06	AP2
LOC_Os11g13890	-	-	-	-	-2.23567	5.03788e-10	-3.37106	3.01633e-38	chloroplastic Chlorophyll A-B binding protein
LOC_Os02g20360	-	-	-	-	-2.23639	1.8462e-07	-2.01898	1.94153e-05	nicotianamine aminotransferase
LOC_Os01g67480	-	-	-	-	-2.24229	2.40928e-09	-2.43958	3.41689e-10	HLH transcription factor
LOC_Os11g03430	-	-	-	-	-2.25435	1.73061e-09	-2.03444	2.6632e-07	cell division control protein
LOC_Os06g02900	-	-	-	-	-2.25695	5.75216e-10	-2.04426	0.000770382	Aspartic proteinase, chloroplast
LOC_Os10g25420	-	-	-	-	-2.27252	0.00548455	-2.83686	0.00155021	GDSL esterase
LOC_Os04g33060	-	-	-	-	-2.31108	3.56665e-29	-2.37083	1.69314e-30	uncharacterized protein
LOC_Os03g01820	-	-	-	-	-2.31285	1.10601e-06	-2.42926	3.5197e-07	uncharacterized protein
LOC_Os06g11700	-	-	-	-	-2.31304	1.43861e-05	-2.94866	7.96009e-06	uncharacterized protein
LOC_Os03g19270	-	-	-	-	-2.32207	1.35124e-09	-2.76382	3.99233e-09	universal stress protein
LOC_Os10g39770	-	-	-	-	-2.33625	3.58561e-14	-2.16343	1.97069e-08	NEP1-interacting protein
LOC_Os03g06520	-	-	-	-	-2.34498	1.12005e-11	-2.75307	1.03955e-12	Sulfate transporter
LOC_Os01g67450	-	-	-	-	-2.35735	8.29341e-06	-2.23369	1.66321e-06	Phospholipase A1 EG1
LOC_Os03g06630	-	-	-	-	-2.36567	8.44856e-24	-1.91645	3.28732e-18	HSF
LOC_Os01g14900	-	-	-	-	-2.3735	2.52467e-06	-2.69555	3.3435e-06	Acyl transferase
LOC_Os06g08350	-	-	-	-	-2.37564	0.000104479	-1.95977	1.99558e-05	uncharacterized protein
LOC_Os01g21590	-	-	-	-	-2.37721	4.75152e-08	-2.25384	2.90943e-07	MYB
LOC_Os10g03620	-	-	-	-	-2.37834	4.8891e-07	-3.08004	5.29784e-10	F-box
LOC_Os09g28880	-	-	-	-	-2.38342	0.00131833	-1.45317	0.000244586	uncharacterized protein
LOC_Os05g49320	-	-	-	-	-2.42063	5.23198e-05	-3.50348	1.11874e-05	50S ribosomal protein
LOC_Os02g55480	-	-	-	-	-2.43722	3.20686e-41	-2.25251	3.60845e-29	E3 ubiquitin-protein ligase
LOC_Os03g28300	-	-	-	-	-2.43752	2.48149e-15	-2.41365	3.35876e-19	Kinase
LOC_Os05g06780	-	-	-	-	-2.43886	1.8528e-18	-1.65129	2.27295e-06	non-specific lipid-transfer protein
LOC_Os01g62290	-	-	-	-	-2.45354	0.0115992	-2.6942	0.00558508	HSP70
LOC_Os12g38300	-	-	-	-	-2.45874	6.18106e-11	-1.48955	0.000707884	Metallothionein
LOC_Os03g03320	-	-	-	-	-2.46464	8.40362e-07	-2.34662	8.25812e-07	uncharacterized protein
LOC_Os01g10210	-	-	-	-	-2.47413	1.87333e-06	-1.90636	0.00179779	lachrymatory-factor synthase
LOC_Os07g46852	-	-	-	-	-2.49528	2.53681e-07	-2.5458	3.67225e-05	Acyl carrier protein
LOC_Os02g14180	-	-	-	-	-2.5095	5.57494e-08	-2.67874	6.076e-08	Peroxidase
LOC_Os03g39760	-	-	-	-	-2.54907	3.69355e-24	-2.01111	1.58487e-16	P450
LOC_Os02g13510	-	-	-	-	-2.55024	5.14168e-10	-1.26957	0.00171436	Kinase
LOC_Os06g14324	-	-	-	-	-2.55283	9.00837e-21	-2.48277	2.04308e-13	peroxygenase
LOC_Os05g46480	-	-	-	-	-2.57534	1.41524e-16	-3.56306	1.35307e-27	late embryogenesis abundant protein
LOC_Os07g26690	-	-	-	-	-2.59978	7.98858e-35	-2.13771	1.87438e-18	aquaporin PIP2
LOC_Os02g46980	-	-	-	-	-2.63226	2.33773e-05	-3.12108	9.03302e-13	pentatricopeptide repeat-containing protein (PPR)
LOC_Os02g02380	-	-	-	-	-2.6484	6.9317e-12	-3.0561	7.59921e-10	WD repeat-containing protein
LOC_Os05g02200	-	-	-	-	-2.65869	7.26212e-10	-3.34787	6.27893e-14	Cysteine-rich repeat secretory protein
LOC_Os03g27019	-	-	-	-	-2.67386	2.53154e-51	-2.35184	2.11845e-37	uncharacterized protein
LOC_Os09g21919	-	-	-	-	-2.77354	1.19433e-08	-5.56023	0.00488024	uncharacterized protein
LOC_Os04g53210	-	-	-	-	-2.78504	2.38899e-05	-1.53325	0.00706597	peroxisomal (S)-2-hydroxy-acid oxidase
LOC_Os02g19770	-	-	-	-	-2.79153	2.18809e-08	-3.15099	5.62867e-10	Translation initiation factor
LOC_Os06g17120	-	-	-	-	-2.79328	3.66811e-20	-1.84337	9.88076e-05	UDP-glucoronosyl and UDP-glucosyl transferase
LOC_Os10g41100	-	-	-	-	-2.81656	2.64197e-22	-2.56453	2.0674e-12	zinc finger protein
LOC_Os05g41280	-	-	-	-	-2.95364	2.575e-07	-2.86656	2.44627e-07	bZIP
LOC_Os02g36510	-	-	-	-	-3.00644	0.00507	-3.8948	9.61363e-06	Ethylene insensitive
LOC_Os09g37394	-	-	-	-	-3.04037	1.88353e-08	-3.20856	3.32641e-09	Auxin responsive protein
LOC_Os05g49310	-	-	-	-	-3.04445	0.000182902	-3.37019	5.04023e-06	MYB
LOC_Os12g13445	-	-	-	-	-3.06897	7.93615e-05	-4.60118	1.65475e-05	uncharacterized protein
LOC_Os07g43820	-	-	-	-	-3.08025	7.32538e-58	-2.68492	1.48235e-27	Glycosyl hydrolases
LOC_Os02g57720	-	-	-	-	-3.09158	3.44623e-49	-2.37286	3.71581e-24	aquaporin PIP1
LOC_Os06g13460	-	-	-	-	-3.14881	1.00261e-09	-2.74364	1.2402e-11	methyltransferase
LOC_Os03g62860	-	-	-	-	-3.28309	1.50709e-08	-2.29326	2.80542e-05	Glycosyl hydrolases family
LOC_Os10g38870	-	-	-	-	-3.39509	3.51231e-05	-4.14075	0.00018403	heavy metal-associated isoprenylated protein
LOC_Os04g29090	-	-	-	-	-3.46849	9.13047e-12	-3.70202	1.2778e-07	oxidoreductases
LOC_Os01g67950	-	-	-	-	-3.62755	7.43618e-12	-4.63343	8.50002e-16	Ubiquitin
LOC_Os07g29750	-	-	-	-	-3.67496	6.99501e-06	-3.92317	7.52174e-07	Glycosyl hydrolases
LOC_Os10g06630	-	-	-	-	-3.67597	1.76306e-06	-2.75822	0.000139172	Cyclophilin type peptidyl-prolyl cis-trans isomerase/CLD
LOC_Os08g25030	-	-	-	-	-3.77718	2.517e-10	-4.4602	3.87925e-08	uncharacterized protein
LOC_Os01g54270	-	-	-	-	-4.44495	2.02786e-23	-4.65148	4.22572e-23	Reverse transcriptase
LOC_Os11g19210	-	-	-	-	-4.55717	1.84781e-08	-3.91118	8.37077e-06	Glycosyl hydrolases
LOC_Os02g10030	-	-	-	-	-5.06099	0.000195205	-3.10861	7.88633e-07	uncharacterized protein
LOC_Os07g05820	-	-	-	-	-5.5399	1.90031e-14	-5.91308	2.16695e-33	FMN-dependent dehydrogenase
LOC_Os05g43910	-	-	-	-	-5.89162	2.42736e-13	-7.27833	1.2665e-14	P450
LOC_Os11g37950	-	-	-	-	-7.54048	0.000460274	-6.59228	0.000220749	Barwin family
LOC_Os08g38170	-	-	-	-	-7.89437	6.33257e-08	-4.35721	0.000481472	Methyladenine glycosylase
LOC_Os11g37970	-	-	-	-	-8.04694	0.00267513	-6.07685	0.00542342	Barwin family
LOC_Os03g08500	-	-	-	-	-11.7433	4.11399e-185	-1.144	2.14821e-09	AP2
LOC_Os06g47920	-	-	-	-	1.06452	0.0127577	1.19647	0.00595002	pentatricopeptide repeat-containing protein (PPR)
Oryza_sativa_newGene_164	-	-	-	-	-2.44988	1.01719e-13	-1.58162	3.24021e-05	uncharacterized protein
Oryza_sativa_newGene_2045	-	-	-	-	1.38703	2.47068e-06	1.02002	0.00746627	uncharacterized protein
Oryza_sativa_newGene_226	-	-	-	-	-1.29928	0.00534527	-1.40576	0.000679689	uncharacterized protein
Oryza_sativa_newGene_2305	-	-	-	-	-6.63511	3.3691e-08	-8.09203	4.86466e-09	uncharacterized protein
Oryza_sativa_newGene_2321	-	-	-	-	1.1981	8.98846e-06	1.00496	0.000144648	Ubiquitin-binding
Oryza_sativa_newGene_2417	-	-	-	-	1.37911	0.00121245	1.63098	0.000697115	uncharacterized protein
Oryza_sativa_newGene_2474	-	-	-	-	-1.6797	0.00206068	-1.95003	0.00187793	uncharacterized protein
Oryza_sativa_newGene_3412	-	-	-	-	1.11065	0.000353449	1.41371	7.29691e-07	Serine/threonine-protein kinase
Oryza_sativa_newGene_3731	-	-	-	-	1.05389	0.00128197	1.21567	0.00304514	Elongation factor TS
Oryza_sativa_newGene_3894	-	-	-	-	-1.02933	0.008268	-1.71082	0.000109727	uncharacterized protein
Oryza_sativa_newGene_4226	-	-	-	-	-1.00144	0.00205131	-1.35935	9.46155e-06	oxidoreductase
Oryza_sativa_newGene_427	-	-	-	-	3.27588	0.00023572	3.8438	2.3604e-05	uncharacterized protein
Oryza_sativa_newGene_4282	-	-	-	-	-3.34701	2.03887e-14	-2.39146	0.000186638	uncharacterized protein
Oryza_sativa_newGene_4427	-	-	-	-	-1.38156	3.06962e-08	-1.1726	0.000144103	uncharacterized protein
Oryza_sativa_newGene_480	-	-	-	-	1.37174	0.00465389	1.82728	0.00870592	uncharacterized protein
Oryza_sativa_newGene_668	-	-	-	-	-1.47885	2.81222e-08	-1.37277	1.31849e-07	uncharacterized protein
Oryza_sativa_newGene_764	-	-	-	-	-5.61889	4.61798e-61	-2.38667	5.45706e-05	uncharacterized protein
Oryza_sativa_newGene_776	-	-	-	-	-1.36195	2.2737e-07	-1.7708	1.92435e-10	uncharacterized protein
LOC_Os08g09770	8.07982	7.83113e-13	-	-	-	-	-	-	heat shock protein
LOC_Os06g36930	6.46339	0.000523981	-	-	-	-	-	-	HSF
LOC_Os02g10830	5.27858	1.49186e-36	-	-	-	-	-	-	Serine acetyltransferase
LOC_Os03g10224	5.22388	4.90038e-10	-	-	-	-	-	-	Methyltransferase
LOC_Os06g45210	5.06899	0.000159167	-	-	-	-	-	-	Pollen allergen
LOC_Os03g16030	3.97629	0.00196547	-	-	-	-	-	-	hsp20
LOC_Os08g14000	3.26813	0.000816211	-	-	-	-	-	-	Dienelactone hydrolase family
LOC_Os03g16040	2.19837	5.80106e-12	-	-	-	-	-	-	hsp20
LOC_Os07g08150	2.18623	0.00106394	-	-	-	-	-	-	Chlorophyll A-B binding protein
LOC_Os03g51350	2.12368	0.00136176	-	-	-	-	-	-	uncharacterized protein
LOC_Os09g33780	2.05443	2.80013e-09	-	-	-	-	-	-	Nucleotide exchange factor
LOC_Os02g35820	1.96168	1.14258e-06	-	-	-	-	-	-	uncharacterized protein
LOC_Os01g68960	1.95081	1.56091e-05	-	-	-	-	-	-	uncharacterized protein
LOC_Os02g26470	1.92481	0.000304919	-	-	-	-	-	-	uncharacterized protein
LOC_Os10g09240	1.77994	1.90605e-06	-	-	-	-	-	-	uncharacterized protein
LOC_Os01g53140	1.74961	2.48064e-07	-	-	-	-	-	-	uncharacterized protein
LOC_Os06g09560	1.72676	1.63177e-15	-	-	-	-	-	-	dnaJ
LOC_Os01g52160	1.68062	1.10781e-05	-	-	-	-	-	-	heavy metal-associated isoprenylated protein
LOC_Os03g24070	1.64902	0.000130767	-	-	-	-	-	-	Haloacid dehalogenase-like hydrolase
LOC_Os08g43334	1.63287	1.63935e-16	-	-	-	-	-	-	HSF
LOC_Os02g08490	1.6274	9.33549e-09	-	-	-	-	-	-	chaperone protein ClpB3
LOC_Os10g28340	1.56816	3.40122e-06	-	-	-	-	-	-	HSF
LOC_Os04g48030	1.54242	3.24254e-10	-	-	-	-	-	-	HSF
LOC_Os02g46839	1.52976	0.00163152	-	-	-	-	-	-	uncharacterized protein
LOC_Os01g67054	1.44622	3.22036e-10	-	-	-	-	-	-	Calreticulin
LOC_Os02g40900	1.41271	2.62793e-08	-	-	-	-	-	-	RNA-binding protein
LOC_Os03g53400	1.40843	7.08092e-08	-	-	-	-	-	-	Inhibitor of apoptosis-promoting Bax1
LOC_Os10g37640	1.37649	2.89823e-09	-	-	-	-	-	-	zinc finger protein
Oryza_sativa_newGene_2225	1.31273	3.54739e-09	-	-	-	-	-	-	uncharacterized protein
LOC_Os05g35970	1.29717	0.000902491	-	-	-	-	-	-	uncharacterized protein
LOC_Os01g52140	1.22751	0.00035423	-	-	-	-	-	-	uncharacterized protein
LOC_Os01g52030	1.2207	7.17663e-05	-	-	-	-	-	-	zinc finger protein
LOC_Os09g27830	1.19127	2.4335e-07	-	-	-	-	-	-	Protein disulfide isomerase
LOC_Os07g40974	1.19072	0.00153638	-	-	-	-	-	-	anthocyanidin reductase
LOC_Os05g24684	1.16326	0.000648169	-	-	-	-	-	-	mediator of RNA polymerase II transcription
LOC_Os07g46700	1.15574	3.1009e-08	-	-	-	-	-	-	zinc finger protein
LOC_Os06g41770	1.14758	7.49341e-06	-	-	-	-	-	-	bZIP
LOC_Os05g33710	1.14412	4.69317e-05	-	-	-	-	-	-	LEC14B protein
LOC_Os10g36000	1.13187	9.15618e-05	-	-	-	-	-	-	Remorin
LOC_Os05g09550	1.12553	6.26315e-05	-	-	-	-	-	-	Der1-like family
LOC_Os12g02350	1.12436	4.20802e-07	-	-	-	-	-	-	zinc finger protein
LOC_Os01g45900	1.10298	1.80946e-09	-	-	-	-	-	-	F-box
LOC_Os08g43620	1.09976	0.00157148	-	-	-	-	-	-	uncharacterized protein
LOC_Os12g40780	1.08193	7.14767e-05	-	-	-	-	-	-	ankyrin repeat and SOCS box protein
LOC_Os06g46900	1.08141	2.07662e-08	-	-	-	-	-	-	heat stress associated protein
LOC_Os06g10990	1.07481	6.22017e-05	-	-	-	-	-	-	NAD-specific glutamate dehydrogenase
LOC_Os03g56540	1.07208	4.36847e-05	-	-	-	-	-	-	mitochondrial import inner membrane translocase
LOC_Os02g53320	1.05918	0.00171911	-	-	-	-	-	-	Universal stress protein family
LOC_Os02g48780	1.0584	0.0018504	-	-	-	-	-	-	BAG family
LOC_Os01g04870	1.04761	3.73252e-06	-	-	-	-	-	-	damaged DNA-binding protein
LOC_Os09g14670	1.04529	4.34989e-08	-	-	-	-	-	-	Phosphoenolpyruvate carboxylase
LOC_Os01g51860	1.03178	1.35141e-05	-	-	-	-	-	-	Violaxanthin de-epoxidase, chloroplastic
LOC_Os03g36080	1.02188	0.00140964	-	-	-	-	-	-	uncharacterized protein
LOC_Os06g15910	1.00052	0.00105049	-	-	-	-	-	-	K+ potassium transporter
LOC_Os05g34320	-1.00711	0.000594737	-	-	-	-	-	-	Glycosyl hydrolase
LOC_Os05g28200	-1.02593	0.000171008	-	-	-	-	-	-	UbiA prenyltransferase family
LOC_Os10g41970	-1.02673	0.000969906	-	-	-	-	-	-	methyltransferase
LOC_Os10g35180	-1.02979	0.00106851	-	-	-	-	-	-	ABC transporter
LOC_Os05g14010	-1.0391	0.000221828	-	-	-	-	-	-	HLH transcription factor
LOC_Os02g01010	-1.06138	0.00011931	-	-	-	-	-	-	disulfide isomerase
LOC_Os05g27820	-1.06221	0.000459089	-	-	-	-	-	-	CRAL/TRIO
LOC_Os01g14590	-1.06531	0.000546463	-	-	-	-	-	-	Pathogen-related protein
LOC_Os06g11720	-1.06839	0.00195857	-	-	-	-	-	-	UDP-glucosyl transferase
LOC_Os09g24840	-1.11512	0.00143223	-	-	-	-	-	-	Gibberellin regulated protein
LOC_Os03g62630	-1.1337	0.000653368	-	-	-	-	-	-	Ribosomal protein S6
LOC_Os06g08550	-1.15723	0.000250716	-	-	-	-	-	-	BTB/POZ domain protein
Oryza_sativa_newGene_1186	-1.16888	8.9364e-06	-	-	-	-	-	-	uncharacterized protein
LOC_Os06g42860	-1.17456	0.000813375	-	-	-	-	-	-	Triacylglycerol lipase
LOC_Os01g72000	-1.18396	0.000499506	-	-	-	-	-	-	U-box
LOC_Os03g53640	-1.20047	0.000786927	-	-	-	-	-	-	Photosystem II Pbs27
LOC_Os01g46340	-1.20153	0.000426381	-	-	-	-	-	-	CHUP1 protein
LOC_Os06g08090	-1.20206	0.000521858	-	-	-	-	-	-	Glycosyl hydrolase
Oryza_sativa_newGene_898	-1.21516	0.000379226	-	-	-	-	-	-	uncharacterized protein
LOC_Os02g15660	-1.2351	0.0006125	-	-	-	-	-	-	Tetratricopeptide repeat
LOC_Os08g28870	-1.24498	1.18277e-05	-	-	-	-	-	-	Protein kinase
LOC_Os03g36540	-1.26024	0.000333034	-	-	-	-	-	-	magnesium-chelatase
LOC_Os01g12210	-1.26261	5.4449e-05	-	-	-	-	-	-	aluminum-activated malate transporter
LOC_Os03g40830	-1.2974	1.44401e-05	-	-	-	-	-	-	Subtilisin-like protease
LOC_Os06g34830	-1.30135	0.000512391	-	-	-	-	-	-	Amino acid permease
LOC_Os07g46280	-1.31095	0.0016632	-	-	-	-	-	-	Glycosyl hydrolase
LOC_Os07g33660	-1.31264	0.000186505	-	-	-	-	-	-	uncharacterized protein
LOC_Os05g15510	-1.32431	0.00141352	-	-	-	-	-	-	glycosyl hydrolase family
LOC_Os03g54910	-1.32444	0.000442527	-	-	-	-	-	-	plasmmodesmata callose-binding protein
LOC_Os09g32230	-1.32862	7.16919e-08	-	-	-	-	-	-	cysteine protease
LOC_Os01g18320	-1.34168	0.0014329	-	-	-	-	-	-	Protoporphyrinogen oxidase
LOC_Os03g47940	-1.35289	0.00105431	-	-	-	-	-	-	GDSL esterase
LOC_Os04g14710	-1.38355	1.96526e-05	-	-	-	-	-	-	flavin-containing monooxygenase
LOC_Os01g41170	-1.39018	2.70831e-08	-	-	-	-	-	-	extensin
LOC_Os11g31690	-1.39567	0.000154608	-	-	-	-	-	-	uncharacterized protein
LOC_Os07g48200	-1.39978	1.03052e-08	-	-	-	-	-	-	B3 domain-containing protein
LOC_Os01g14850	-1.43304	6.98161e-06	-	-	-	-	-	-	Male Flower Specific protein
LOC_Os02g56600	-1.44582	0.000834333	-	-	-	-	-	-	NAC
LOC_Os06g16330	-1.45126	0.00155868	-	-	-	-	-	-	Protein kinase
LOC_Os02g32080	-1.46039	6.78648e-08	-	-	-	-	-	-	uncharacterized protein
LOC_Os03g17100	-1.47496	0.000417429	-	-	-	-	-	-	histone H2A
LOC_Os04g53950	-1.48433	0.000374687	-	-	-	-	-	-	Xyloglucan endotransglucosylase/hydrolase protein
LOC_Os07g39110	-1.49278	1.11225e-11	-	-	-	-	-	-	AP2
LOC_Os03g46640	-1.62411	7.64009e-05	-	-	-	-	-	-	dUTPase
LOC_Os01g41180	-1.62916	0.000610153	-	-	-	-	-	-	uncharacterized protein
LOC_Os01g16610	-1.63646	9.80691e-05	-	-	-	-	-	-	mavicyanin-like protein
LOC_Os01g56320	-1.67388	0.00111368	-	-	-	-	-	-	subtilisin-like protease SBT2.2
LOC_Os01g64660	-1.71851	2.96582e-05	-	-	-	-	-	-	fructose-1,6-bisphosphatase
LOC_Os01g14550	-1.75733	0.000267647	-	-	-	-	-	-	Pathogen-related protein
LOC_Os07g15370	-1.76287	4.51417e-09	-	-	-	-	-	-	metal transporter Nramp5
LOC_Os03g46920	-1.77899	0.00106343	-	-	-	-	-	-	uncharacterized protein
LOC_Os08g33300	-1.79516	0.000169677	-	-	-	-	-	-	P450
LOC_Os10g05660	-1.79881	9.27108e-07	-	-	-	-	-	-	Thaumatin family
LOC_Os06g12350	-1.80404	3.50778e-08	-	-	-	-	-	-	Amino acid permease
LOC_Os01g52690	-1.82032	0.00159627	-	-	-	-	-	-	Protodermal factor
LOC_Os04g33930	-1.84603	5.55396e-11	-	-	-	-	-	-	non-specific lipid-transfer protein
LOC_Os06g47600	-1.87355	9.54718e-05	-	-	-	-	-	-	Thaumatin family protein
LOC_Os07g05740	-1.97305	3.62178e-05	-	-	-	-	-	-	Protein kinase
LOC_Os03g51230	-2.03431	0.000205034	-	-	-	-	-	-	ATP-dependent DNA helicase DDM1
LOC_Os12g10540	-2.03751	0.00057388	-	-	-	-	-	-	MADS-box transcription factor
LOC_Os12g06160	-2.11921	0.00038904	-	-	-	-	-	-	Transcriptional repressor
LOC_Os07g40220	-2.13765	4.21189e-05	-	-	-	-	-	-	uncharacterized protein
LOC_Os06g36680	-2.15083	0.00134018	-	-	-	-	-	-	Homeobox protein
LOC_Os04g41280	-2.18427	0.000991828	-	-	-	-	-	-	ankyrin-3
LOC_Os03g56940	-2.19845	5.69243e-10	-	-	-	-	-	-	uncharacterized protein
LOC_Os01g62260	-2.48389	3.7554e-06	-	-	-	-	-	-	osmotin-like protein
LOC_Os03g59225	-2.49613	0.00169488	-	-	-	-	-	-	uncharacterized protein
LOC_Os04g42620	-2.58141	6.68481e-05	-	-	-	-	-	-	uncharacterized protein
LOC_Os01g12070	-3.47298	0.00015984	-	-	-	-	-	-	endoglucanase
LOC_Os05g36090	-5.8425	1.48523e-06	-	-	-	-	-	-	DHHC palmitoyltransferase
LOC_Os04g49350	-9.13468	1.33465e-11	-	-	-	-	-	-	pentatricopeptide repeat-containing protein (PPR)
LOC_Os01g58670	-10.9055	5.57375e-19	-	-	-	-	-	-	F-box
Oryza_sativa_newGene_4623	-	-	8.21281	6.27664e-10	-	-	-	-	uncharacterized protein
LOC_Os06g50480	-	-	4.5129	8.40907e-05	-	-	-	-	bZIP
LOC_Os12g23980	-	-	3.44394	1.51028e-11	-	-	-	-	Subtilisin-like protease
LOC_Os03g57580	-	-	2.90216	2.31805e-06	-	-	-	-	uncharacterized protein
LOC_Os08g43700	-	-	2.83586	1.20037e-06	-	-	-	-	Auxin responsive protein
LOC_Os12g30610	-	-	2.75146	0.0038388	-	-	-	-	Transcription termination factor
LOC_Os10g03450	-	-	2.0531	0.00169201	-	-	-	-	F-box
LOC_Os08g16450	-	-	2.04827	0.00313617	-	-	-	-	disease resistance protein
LOC_Os12g09720	-	-	1.99871	3.64786e-05	-	-	-	-	Dirigent-like protein
LOC_Os03g64200	-	-	1.88675	5.04288e-05	-	-	-	-	ABC transporter
LOC_Os03g03334	-	-	1.77676	0.00132533	-	-	-	-	uncharacterized protein
LOC_Os10g35020	-	-	1.66992	0.0022249	-	-	-	-	uncharacterized protein
LOC_Os05g25630	-	-	1.64797	6.58453e-05	-	-	-	-	Wound-induced proteinase inhibitor
LOC_Os08g42600	-	-	1.64681	1.13068e-16	-	-	-	-	Retinoblastoma-associated protein
LOC_Os05g39580	-	-	1.62653	4.64821e-05	-	-	-	-	Abscisic acid receptor
LOC_Os06g36810	-	-	1.60082	0.00156561	-	-	-	-	uncharacterized protein
LOC_Os11g11720	-	-	1.5283	0.00107439	-	-	-	-	serine protease inhibitor
LOC_Os07g09110	-	-	1.49563	9.34912e-05	-	-	-	-	uncharacterized protein
LOC_Os04g45020	-	-	1.46853	9.69123e-05	-	-	-	-	MYB
LOC_Os09g29120	-	-	1.45789	0.00162192	-	-	-	-	GLABRA2 expression modulator
LOC_Os07g04180	-	-	1.39809	0.00421147	-	-	-	-	Amino acid permease
LOC_Os11g08445	-	-	1.37755	0.000152259	-	-	-	-	hsp70
LOC_Os01g74300	-	-	1.36599	0.00414085	-	-	-	-	uncharacterized protein
LOC_Os01g62945	-	-	1.35191	0.000336446	-	-	-	-	uncharacterized protein
LOC_Os04g51454	-	-	1.33301	0.000210468	-	-	-	-	uncharacterized protein
LOC_Os04g07160	-	-	1.32255	0.0022888	-	-	-	-	uncharacterized protein
LOC_Os06g17070	-	-	1.31048	1.82175e-10	-	-	-	-	retrotransposon protein
LOC_Os09g20000	-	-	1.29603	1.19078e-05	-	-	-	-	heavy metal-associated isoprenylated protein
LOC_Os01g64130	-	-	1.29115	4.77386e-05	-	-	-	-	uncharacterized protein
LOC_Os06g17220	-	-	1.25589	0.00328452	-	-	-	-	UDP-glucosyl transferase
LOC_Os02g55720	-	-	1.23132	0.00275401	-	-	-	-	uncharacterized protein
LOC_Os01g15580	-	-	1.22159	0.000377846	-	-	-	-	disease resistance protein
LOC_Os09g13940	-	-	1.21361	0.00212902	-	-	-	-	AP2
LOC_Os09g25560	-	-	1.21159	0.00288781	-	-	-	-	folate-biopterin transporter
LOC_Os03g42070	-	-	1.20422	2.52213e-06	-	-	-	-	Cyclin
LOC_Os11g13490	-	-	1.19829	0.00429038	-	-	-	-	uncharacterized protein
LOC_Os01g16810	-	-	1.15613	0.00222051	-	-	-	-	MYB
LOC_Os06g42100	-	-	1.15249	0.000155653	-	-	-	-	uncharacterized protein
LOC_Os03g27980	-	-	1.14653	8.34774e-06	-	-	-	-	Glycosyl hydrolases
LOC_Os08g10580	-	-	1.13965	0.0042012	-	-	-	-	Methyl-CpG binding domain
LOC_Os06g03700	-	-	1.13642	8.94667e-07	-	-	-	-	Oligopeptide transporter
LOC_Os11g17540	-	-	1.1314	6.92912e-07	-	-	-	-	Dienelactone hydrolase family
LOC_Os11g06820	-	-	1.12829	0.00406545	-	-	-	-	auxin transporter
LOC_Os05g31760	-	-	1.10355	9.26931e-05	-	-	-	-	Annexin
LOC_Os04g50100	-	-	1.10239	0.00359934	-	-	-	-	zinc finger protein
LOC_Os06g05960	-	-	1.09272	0.00296596	-	-	-	-	uncharacterized protein
LOC_Os04g35305	-	-	1.09134	1.61275e-07	-	-	-	-	pentatricopeptide repeat-containing protein (PPR)
LOC_Os09g28930	-	-	1.08469	0.00220251	-	-	-	-	uncharacterized protein
Oryza_sativa_newGene_2708	-	-	1.08115	0.00215909	-	-	-	-	Exostosin family
LOC_Os12g39700	-	-	1.07906	0.000317311	-	-	-	-	retrotransposon protein
LOC_Os03g59430	-	-	1.07745	2.92216e-06	-	-	-	-	raffinose synthase or seed imbibition protein
LOC_Os01g63580	-	-	1.06853	9.52432e-11	-	-	-	-	haloacid dehalogenase-like hydrolase
LOC_Os09g11510	-	-	1.06487	0.00233339	-	-	-	-	uncharacterized protein
LOC_Os07g02540	-	-	1.05996	0.00349988	-	-	-	-	Acetyltransferase
LOC_Os02g13570	-	-	1.04909	6.67334e-05	-	-	-	-	Kinesin-like protein
LOC_Os11g02850	-	-	1.04453	0.001673	-	-	-	-	uncharacterized protein
LOC_Os05g31020	-	-	1.0439	0.0006576	-	-	-	-	eukaryotic peptide chain release factor
LOC_Os02g38710	-	-	1.03884	1.37129e-06	-	-	-	-	Protein phosphatase
LOC_Os03g22560	-	-	1.03655	1.52468e-06	-	-	-	-	uncharacterized protein
LOC_Os05g13940	-	-	1.03022	0.00120178	-	-	-	-	uncharacterized protein
LOC_Os07g49280	-	-	1.0264	0.00085842	-	-	-	-	GDSL/SGNH-like Acyl-Esterase family
LOC_Os09g37710	-	-	1.0219	0.000393787	-	-	-	-	PB1 domain
LOC_Os12g37760	-	-	1.0191	0.00225024	-	-	-	-	NB-ARC domain
LOC_Os04g48720	-	-	1.009	2.88289e-05	-	-	-	-	uncharacterized protein
Oryza_sativa_newGene_133	-	-	1.00688	6.31247e-06	-	-	-	-	uncharacterized protein
LOC_Os04g15920	-	-	1.00304	0.000519923	-	-	-	-	cinnamyl alcohol dehydrogenase
LOC_Os07g26940	-	-	1.00277	3.74865e-06	-	-	-	-	uncharacterized protein
LOC_Os07g17250	-	-	1.00149	0.00041512	-	-	-	-	disease resistance protein
LOC_Os12g38720	-	-	-1.00167	3.48586e-05	-	-	-	-	uncharacterized protein
LOC_Os01g06490	-	-	-1.00278	0.000399529	-	-	-	-	Serine carboxypeptidase
LOC_Os02g41800	-	-	-1.0039	0.00123588	-	-	-	-	Auxin response factor
LOC_Os07g18720	-	-	-1.00659	0.00065701	-	-	-	-	Tetratricopeptide repeat
LOC_Os03g07990	-	-	-1.02438	5.38804e-05	-	-	-	-	Acetyltransferase
LOC_Os03g10260	-	-	-1.02903	0.00143527	-	-	-	-	uncharacterized protein
LOC_Os07g37690	-	-	-1.03558	5.829e-05	-	-	-	-	UDP-glucosyl transferase
LOC_Os07g44830	-	-	-1.03844	0.000936468	-	-	-	-	actin-binding protein
LOC_Os06g33710	-	-	-1.04951	1.38965e-06	-	-	-	-	Spermine synthase
LOC_Os07g44410	-	-	-1.06084	5.04098e-06	-	-	-	-	WD40-like Beta Propeller Repeat
LOC_Os02g43970	-	-	-1.06244	0.00251139	-	-	-	-	AP2
LOC_Os08g39550	-	-	-1.06565	7.07916e-08	-	-	-	-	Leucine rich repeat (LRR) receptor-like kinase
LOC_Os02g01340	-	-	-1.07254	9.62906e-05	-	-	-	-	Ferredoxin--NADP reductase
LOC_Os05g13630	-	-	-1.07372	0.00193573	-	-	-	-	glycine-rich RNA-binding protein
LOC_Os02g29464	-	-	-1.07857	5.72439e-05	-	-	-	-	DNA repair protein
LOC_Os03g10469	-	-	-1.08128	0.00132177	-	-	-	-	Glycosyl hydrolase family
LOC_Os02g56750	-	-	-1.08633	0.000797579	-	-	-	-	F-box
LOC_Os02g10660	-	-	-1.08789	4.18749e-08	-	-	-	-	Glycosyl hydrolases
LOC_Os02g46660	-	-	-1.0909	2.87213e-08	-	-	-	-	uncharacterized protein
LOC_Os02g44880	-	-	-1.10136	5.40924e-05	-	-	-	-	uncharacterized protein
LOC_Os07g40630	-	-	-1.10346	0.000223098	-	-	-	-	Leucine rich repeat (LRR) receptor-like kinase
LOC_Os03g57220	-	-	-1.106	2.04179e-06	-	-	-	-	FMN-dependent dehydrogenase
LOC_Os08g29370	-	-	-1.10978	0.000617677	-	-	-	-	Peptidyl-prolyl cis-trans isomerase
LOC_Os06g48250	-	-	-1.11265	0.000754706	-	-	-	-	ATPase
LOC_Os01g18080	-	-	-1.11344	1.33388e-05	-	-	-	-	uncharacterized protein
LOC_Os07g34580	-	-	-1.11751	9.62136e-07	-	-	-	-	Glycosyl hydrolases
LOC_Os10g25290	-	-	-1.1178	2.394e-06	-	-	-	-	tify domain
LOC_Os12g08790	-	-	-1.12226	1.04367e-05	-	-	-	-	uncharacterized protein
LOC_Os08g44000	-	-	-1.12385	0.000412919	-	-	-	-	uncharacterized protein
LOC_Os05g41590	-	-	-1.12541	0.000285943	-	-	-	-	NAD-dependent glycerol-3-phosphate dehydrogenase
LOC_Os03g39830	-	-	-1.12599	0.00331901	-	-	-	-	uncharacterized protein
LOC_Os04g46280	-	-	-1.12946	6.29742e-12	-	-	-	-	Nudix hydrolase
LOC_Os03g05320	-	-	-1.13809	3.30798e-07	-	-	-	-	uncharacterized protein
LOC_Os11g24170	-	-	-1.1556	0.00246898	-	-	-	-	Disease resistance protein
LOC_Os06g19070	-	-	-1.15607	0.00196649	-	-	-	-	P450
LOC_Os03g55720	-	-	-1.15737	3.97521e-07	-	-	-	-	uncharacterized protein
LOC_Os03g16390	-	-	-1.15775	9.13417e-05	-	-	-	-	uncharacterized protein
LOC_Os01g55110	-	-	-1.15973	0.000507466	-	-	-	-	zinc finger protein
LOC_Os02g28900	-	-	-1.16145	0.00420746	-	-	-	-	UDP-glucosyl transferase
LOC_Os09g28340	-	-	-1.16145	0.000782441	-	-	-	-	uncharacterized protein
LOC_Os03g17070	-	-	-1.16668	4.34513e-10	-	-	-	-	ATP synthase
LOC_Os02g57610	-	-	-1.17318	4.22624e-07	-	-	-	-	uncharacterized protein
LOC_Os11g34390	-	-	-1.17859	0.000408504	-	-	-	-	galactosyl transferase
LOC_Os05g08750	-	-	-1.20163	2.74759e-07	-	-	-	-	UDP-glucoronosyl and UDP-glucosyl transferase
LOC_Os12g19470	-	-	-1.21102	1.54047e-05	-	-	-	-	Ribulose bisphosphate carboxylase
LOC_Os09g39680	-	-	-1.23016	1.06024e-08	-	-	-	-	anion transporter
LOC_Os05g35230	-	-	-1.24091	0.000478188	-	-	-	-	uncharacterized protein
LOC_Os05g35140	-	-	-1.24458	0.0031743	-	-	-	-	Sugar efflux transporter
LOC_Os06g28950	-	-	-1.2517	0.000186211	-	-	-	-	uncharacterized protein
Oryza_sativa_newGene_1281	-	-	-1.25478	0.00126329	-	-	-	-	uncharacterized protein
LOC_Os04g25150	-	-	-1.28291	0.00116009	-	-	-	-	Pollen allergen
LOC_Os11g39020	-	-	-1.29606	2.69504e-12	-	-	-	-	ABC transporter
LOC_Os02g48910	-	-	-1.32711	0.00176705	-	-	-	-	Ubiquitin-conjugating enzyme
LOC_Os05g39990	-	-	-1.34085	1.17169e-08	-	-	-	-	Expansin
LOC_Os02g40110	-	-	-1.34234	0.00100975	-	-	-	-	uncharacterized protein
LOC_Os02g41961	-	-	-1.35598	0.00393286	-	-	-	-	uncharacterized protein
LOC_Os04g44500	-	-	-1.3718	0.000275889	-	-	-	-	GEM-like protein
LOC_Os01g40710	-	-	-1.37807	6.92774e-09	-	-	-	-	verprolin
LOC_Os02g36530	-	-	-1.38082	3.57427e-05	-	-	-	-	uncharacterized protein
LOC_Os04g48270	-	-	-1.3872	1.44101e-06	-	-	-	-	F-box
LOC_Os11g11210	-	-	-1.39487	0.00111996	-	-	-	-	ATP-dependent protease
LOC_Os02g42430	-	-	-1.41983	0.000501404	-	-	-	-	GEM-like protein
LOC_Os02g32450	-	-	-1.42878	2.26191e-07	-	-	-	-	uncharacterized protein
LOC_Os04g47020	-	-	-1.43	0.000480163	-	-	-	-	phosphorylated carbohydrates phosphatase
LOC_Os09g36060	-	-	-1.48883	0.00402304	-	-	-	-	Glycosyl hydrolase
LOC_Os02g34410	-	-	-1.49101	1.62034e-06	-	-	-	-	U-box
LOC_Os10g42520	-	-	-1.51523	0.000766518	-	-	-	-	uncharacterized protein
Oryza_sativa_newGene_2285	-	-	-1.53548	0.000631612	-	-	-	-	uncharacterized protein
LOC_Os04g40990	-	-	-1.5414	0.000142576	-	-	-	-	Malate synthase
LOC_Os02g44104	-	-	-1.54892	5.84568e-09	-	-	-	-	F-box
LOC_Os01g57230	-	-	-1.55843	0.00242746	-	-	-	-	NPH3 family
LOC_Os02g54690	-	-	-1.56003	0.00312201	-	-	-	-	eukaryotic translation initiation factor
LOC_Os09g30412	-	-	-1.56243	0.00115749	-	-	-	-	Hsp90
LOC_Os04g53998	-	-	-1.56769	0.000722062	-	-	-	-	Protein kinase
LOC_Os04g47330	-	-	-1.59193	1.26378e-05	-	-	-	-	uncharacterized protein
LOC_Os05g33620	-	-	-1.62247	1.72962e-09	-	-	-	-	uncharacterized protein
LOC_Os11g32500	-	-	-1.64091	0.000120035	-	-	-	-	uncharacterized protein
LOC_Os03g14500	-	-	-1.64443	3.03461e-05	-	-	-	-	IRK-interacting protein
LOC_Os08g37660	-	-	-1.71618	0.000761516	-	-	-	-	basic blue protein
LOC_Os07g39350	-	-	-1.75154	1.96615e-05	-	-	-	-	Sugar transporter
Oryza_sativa_newGene_796	-	-	-1.80983	0.000887967	-	-	-	-	uncharacterized protein
LOC_Os11g08440	-	-	-1.81396	4.5871e-09	-	-	-	-	heat chock protein
Oryza_sativa_newGene_1312	-	-	-1.82705	2.30656e-06	-	-	-	-	uncharacterized protein
LOC_Os08g39300	-	-	-1.83382	4.49942e-17	-	-	-	-	Amino acid transport and metabolism
LOC_Os10g38040	-	-	-1.85149	1.62194e-05	-	-	-	-	uncharacterized protein
LOC_Os04g41410	-	-	-1.85556	1.184e-07	-	-	-	-	POT family
LOC_Os01g51260	-	-	-2.03859	0.00253427	-	-	-	-	MYB
LOC_Os09g37600	-	-	-2.05353	0.00153569	-	-	-	-	chitin elicitor-binding protein
LOC_Os10g41550	-	-	-2.08918	1.79043e-10	-	-	-	-	Glycosyl hydrolases
LOC_Os06g13870	-	-	-2.2423	0.00039452	-	-	-	-	U-box
LOC_Os01g12270	-	-	-2.28963	2.76382e-20	-	-	-	-	uncharacterized protein
LOC_Os01g61080	-	-	-2.52903	0.000342155	-	-	-	-	WRKY
LOC_Os04g31940	-	-	-2.67025	1.06094e-19	-	-	-	-	dnaJ
LOC_Os02g17340	-	-	-2.71386	2.12732e-11	-	-	-	-	uncharacterized protein
LOC_Os03g02550	-	-	-2.72251	4.22779e-09	-	-	-	-	F-box
LOC_Os08g24820	-	-	-3.03116	3.80577e-06	-	-	-	-	uncharacterized protein
LOC_Os09g22505	-	-	-3.41264	0.00295875	-	-	-	-	uncharacterized protein
LOC_Os02g39910	-	-	-6.21998	0.000110199	-	-	-	-	BTB/POZ domain protein
LOC_Os11g38750	-	-	-	-	10.5763	0.006789	-	-	Reverse transcriptase
LOC_Os04g55190	-	-	-	-	8.7142	3.28735e-12	-	-	SPOC domain protein
LOC_Os04g51490	-	-	-	-	7.63271	7.60219e-09	-	-	PIF1-like helicase
LOC_Os09g27744	-	-	-	-	6.33415	1.32574e-12	-	-	uncharacterized protein
LOC_Os04g03100	-	-	-	-	5.37098	8.27964e-07	-	-	subtilisin-like protease
LOC_Os01g65130	-	-	-	-	5.3476	2.33209e-07	-	-	POT family
LOC_Os01g65140	-	-	-	-	4.35851	2.11532e-08	-	-	POT family
LOC_Os02g03670	-	-	-	-	4.12098	9.56161e-08	-	-	LOW PSII ACCUMULATION protein
LOC_Os10g30590	-	-	-	-	4.00288	6.02662e-08	-	-	pentatricopeptide repeat-containing protein (PPR)
LOC_Os07g10400	-	-	-	-	3.64814	3.1429e-06	-	-	pentatricopeptide repeat-containing protein (PPR)
Oryza_sativa_newGene_4611	-	-	-	-	3.59447	4.38532e-07	-	-	uncharacterized protein
LOC_Os06g36910	-	-	-	-	3.58186	2.6973e-11	-	-	pentatricopeptide repeat-containing protein (PPR)
LOC_Os04g42670	-	-	-	-	3.51491	0.00374547	-	-	F-box
LOC_Os01g09540	-	-	-	-	3.38024	2.73551e-07	-	-	HAD superfamily
LOC_Os12g15460	-	-	-	-	3.27926	2.91126e-06	-	-	pentatricopeptide repeat-containing protein (PPR)
LOC_Os02g15110	-	-	-	-	3.24806	4.99499e-06	-	-	zinc finger protein
LOC_Os05g49920	-	-	-	-	3.17334	1.22837e-05	-	-	pentatricopeptide repeat-containing protein (PPR)
LOC_Os10g42760	-	-	-	-	3.12653	6.29797e-06	-	-	pentatricopeptide repeat-containing protein (PPR)
LOC_Os01g10580	-	-	-	-	3.11411	1.92638e-07	-	-	zinc finger protein
LOC_Os01g48500	-	-	-	-	2.94072	1.02345e-06	-	-	proline-rich receptor-like protein kinase
LOC_Os02g33020	-	-	-	-	2.93667	7.50662e-10	-	-	heme-binding-like protein
LOC_Os01g40720	-	-	-	-	2.89722	4.15039e-05	-	-	pentatricopeptide repeat-containing protein (PPR)
LOC_Os04g57670	-	-	-	-	2.89646	1.18461e-05	-	-	pentatricopeptide repeat-containing protein (PPR)
LOC_Os01g71180	-	-	-	-	2.88055	0.000323974	-	-	pentatricopeptide repeat-containing protein (PPR)
LOC_Os05g41490	-	-	-	-	2.87683	1.12405e-07	-	-	F-box
LOC_Os02g57530	-	-	-	-	2.87334	0.000259696	-	-	Ethylene receptor
LOC_Os11g32870	-	-	-	-	2.78582	1.75493e-06	-	-	uncharacterized protein
LOC_Os08g01650	-	-	-	-	2.76238	0.000281541	-	-	pentatricopeptide repeat-containing protein (PPR)
LOC_Os05g45920	-	-	-	-	2.75675	6.65941e-05	-	-	30S ribosomal protein
LOC_Os03g20430	-	-	-	-	2.74025	0.00576595	-	-	histone-lysine N-methyltransferase
LOC_Os04g41120	-	-	-	-	2.7072	3.11039e-06	-	-	pentatricopeptide repeat-containing protein (PPR)
LOC_Os08g10320	-	-	-	-	2.65049	2.58405e-05	-	-	LRR receptor-like serine/threonine-protein kinase
LOC_Os12g02280	-	-	-	-	2.62286	0.00217835	-	-	pentatricopeptide repeat-containing protein (PPR)
LOC_Os06g13950	-	-	-	-	2.5962	5.64945e-07	-	-	pentatricopeptide repeat-containing protein (PPR)
LOC_Os08g28830	-	-	-	-	2.59483	2.56908e-08	-	-	pentatricopeptide repeat-containing protein (PPR)
LOC_Os06g50670	-	-	-	-	2.53957	0.000444057	-	-	uncharacterized protein
LOC_Os10g04120	-	-	-	-	2.44769	2.25184e-05	-	-	disease resistance protein
Oryza_sativa_newGene_4304	-	-	-	-	2.43012	2.76109e-05	-	-	pentatricopeptide repeat-containing protein (PPR) repeat family
LOC_Os03g20900	-	-	-	-	2.40378	3.39316e-05	-	-	MYB
LOC_Os01g06730	-	-	-	-	2.39939	0.000104011	-	-	receptor-like protein
LOC_Os03g53350	-	-	-	-	2.38068	2.4493e-05	-	-	UDP-glucoronosyl and UDP-glucosyl transferase
LOC_Os02g27070	-	-	-	-	2.37106	4.92011e-05	-	-	pentatricopeptide repeat-containing protein (PPR) repeat family
[truncated: 1,564 more rows]
