# Supplementary material for: Dynamic Transcriptome Analysis of Anther Response to Heat Stress during Anthesis in Thermotolerant Rice (Oryza sativa L.)
Source: Int J Mol Sci. 2020 Feb 10;21(3):1155. doi: 10.3390/ijms21031155 (PMC7037497; doi:10.3390/ijms21031155)
Supplement: Supplementary file 1 [file ijms-21-01155-s001.zip › supplementary file/Table S3.xlsx]

## Sheet: compare data
Table S3. Differentially expressed genes (DEGs) compared with the transcriptional profiles of the pistils and anthers
gene ID	pollination pistil	anther	WD_1		WD_2		WD_6		WD_12		Putation Function
			log2FC	p value	log2FC	p value	log2FC	p value	log2FC	p value
LOC_Os05g35400		√	8.62499	1.01281e-79	4.64239	5.60357e-31	5.64866	3.20901e-59	6.11979	2.32659e-28	HSP70
LOC_Os11g13980	√	√	7.07299	8.00753e-05	7.38707	4.4767e-18	8.0875	2.00953e-31	8.05283	1.86892e-29	HSP20
LOC_Os03g14180	√	√	6.86494	2.02346e-17	6.834	1.6467e-134	6.76886	2.43836e-99	4.69355	9.22865e-32	HSP20
LOC_Os09g32095	√		5.1062	8.317e-05	3.87572	8.88199e-07	2.98421	7.13224e-05	2.92915	0.000331506	uncharacterized protein
LOC_Os04g01740	√	√	4.71085	2.26605e-28	3.60408	1.00244e-38	3.772	4.50012e-43	1.97305	9.91381e-09	HSP90
LOC_Os04g36750	√	√	3.57137	3.35411e-22	2.59795	3.67484e-18	1.64347	2.63154e-05	2.12774	6.51166e-05	HSP20
LOC_Os02g52150	√	√	3.3982	5.69184e-32	2.99689	4.65006e-40	2.55682	3.06497e-24	3.07545	2.03974e-05	HSP20
LOC_Os02g34260	√		3.37636	9.16858e-07	2.78613	1.10202e-08	3.19466	3.43229e-16	2.59318	5.50913e-07	hypothetical protein
LOC_Os01g04360	√		3.20921	1.93845e-38	1.40514	1.38574e-08	-1.75441	6.65352e-07	-2.36782	7.40918e-13	Hsp20
LOC_Os04g45480	√	√	3.07594	9.62054e-21	2.57829	5.51867e-54	2.0983	5.22793e-20	1.41896	5.63383e-06	uncharacterized protein
LOC_Os01g42190	√		2.97989	1.23022e-12	4.39224	1.45172e-34	5.49673	3.90723e-102	3.4646	5.50449e-35	dnaJ homolog subfamily
LOC_Os03g53340	√		2.39872	4.16245e-06	1.39749	7.95072e-05	-1.77169	5.7496e-05	-1.391	0.00205475	heat stress transcription factor
LOC_Os03g16920	√	√	2.04593	5.13903e-07	1.93025	1.35595e-18	2.35197	2.28353e-20	2.62897	1.53951e-12	HSP70
LOC_Os02g19180		√	-1.16472	0.00119803	-1.50371	7.2212e-06	-1.21362	0.000126615	-1.26126	0.00129518	zinc finger (C2H2 type)-like
LOC_Os05g30890		√	-1.32965	0.000177359	-1.67304	3.16089e-05	-1.8975	5.96276e-06	-1.46777	0.00397421	cytochrome P450
LOC_Os01g72330	√		-1.40212	0.000453718	-1.60093	4.54087e-05	-1.66426	8.44375e-06	-1.48697	0.00121182	two-component response regulator
LOC_Os01g52230	√		-1.53994	3.97123e-14	-2.60111	4.79927e-17	-2.73263	4.31383e-20	-2.66286	4.72117e-43	inorganic pyrophosphatase
LOC_Os01g64960	√		-1.60076	0.000601768	-2.00026	1.69154e-07	-1.04605	0.00279343	-1.01335	0.0100231	photosystem II 22 kDa protein
LOC_Os03g19220	√		-1.61795	0.000207669	-1.61917	2.51354e-05	-1.75677	6.71776e-06	-2.45867	8.77352e-08	uncharacterized protein
LOC_Os11g37900	√		-1.94867	4.1903e-05	-1.87005	0.00100052	-4.22715	8.42172e-15	-4.55241	1.36646e-17	3-ketoacyl-CoA synthase 20
LOC_Os05g04470	√		-2.27771	1.45125e-06	-1.63313	4.49259e-05	-4.9749	1.70558e-21	-4.14708	2.15817e-12	peroxidase
LOC_Os02g41940		√	-2.87532	3.88313e-11	-3.41106	8.31794e-11	-4.4496	1.50814e-17	-3.45538	5.49771e-11	ribonuclease
LOC_Os11g05950		√	-3.41911	3.46334e-09	-2.84912	1.71781e-05	-4.45088	0.000813653	-4.84637	3.30385e-14	uncharacterized protein
LOC_Os04g28420	√	√	2.41391	1.35702e-41	1.63245	5.46465e-21	1.22423	4.18736e-08	-	-	70 kDa peptidyl-prolyl isomerase
LOC_Os02g15930	√	√	1.94034	1.89522e-15	1.07046	2.10228e-08	1.41859	1.22739e-16	-	-	uncharacterized protein
LOC_Os03g16460	√		1.36301	3.83449e-05	1.47805	0.000653102	1.04528	0.000605137	-	-	uncharacterized protein
LOC_Os06g11610		√	1.27145	0.000478442	1.11249	0.00211061	1.11415	0.00214433	-	-	HSP20
LOC_Os04g44410		√	-1.08553	0.00167665	-1.29904	0.00215023	-1.29133	0.000279688	-	-	Serine carboxypeptidase
LOC_Os01g08340		√	-1.10001	1.17011e-07	-1.3171	2.34992e-14	-1.15884	2.59693e-09	-	-	E3 ubiquitin-protein ligase
LOC_Os01g08860	√	√	3.04846	1.19849e-28	1.88374	5.74438e-24	-	-	-1.70762	2.35933e-09	HSP20
LOC_Os01g04280	√		-1.93612	0.000944377	-1.99419	2.09997e-07	-	-	-1.78633	2.21435e-05	Calmodulin binding protein
LOC_Os03g44380	√		-1.68898	3.9648e-11	-2.54004	1.25814e-08	-	-	-3.01287	1.61798e-33	9-cis-epoxycarotenoid dioxygenase
LOC_Os03g50250	√		9.48394	7.96583e-12	-	-	9.39488	5.10171e-14	10.8769	3.01185e-10	heat shock protein
LOC_Os11g05170	√	√	2.76023	1.00027e-11	-	-	-2.14934	5.62961e-05	-2.14147	0.00119924	uncharacterized protein
LOC_Os11g32890	√	√	2.56113	6.08265e-20	-	-	-1.68232	7.10022e-07	-1.87212	1.6537e-07	uncharacterized protein
LOC_Os03g18190	√		2.17245	0.00119282	-	-	2.13585	0.000197622	1.6853	0.00978469	uncharacterized protein
LOC_Os02g54140	√	√	1.95168	2.28281e-07	-	-	-1.80447	8.54828e-06	-3.67664	1.23245e-17	hsp20
LOC_Os05g48810		√	1.61965	1.50663e-10	-	-	-1.01877	3.52113e-06	-1.15293	3.85975e-12	dnaJ
LOC_Os02g04160	√		1.55344	0.000491142	-	-	1.47566	0.000539698	1.30069	0.00507459	Transcription elongation factor
LOC_Os05g44340	√		1.51339	1.44119e-11	-	-	-1.69239	1.81714e-20	-2.38808	3.16535e-39	chaperone protein ClpB1
LOC_Os01g55270	√	√	1.36884	3.70478e-12	-	-	-1.30568	1.22175e-14	-1.26345	1.24297e-13	calcyclin-binding protein
LOC_Os03g11910	√		1.31944	3.54098e-11	-	-	-1.29363	9.3082e-11	-1.60303	2.37292e-11	hsp70
LOC_Os01g27360	√		1.09981	1.0406e-06	-	-	-1.91641	1.15697e-11	-2.54745	1.22812e-18	glutathione S-transferase
LOC_Os07g43160	√		-1.16873	0.000550854	-	-	-1.12508	0.000527964	-1.21888	0.000454547	Trehalose-phosphatase
LOC_Os04g59120	√		-1.21958	0.000742616	-	-	-1.85553	2.85943e-08	-1.73948	7.36556e-07	WAT1-related protein
LOC_Os11g04710	√		-1.31969	0.00104364	-	-	-1.51916	8.56043e-05	-1.82193	7.36592e-06	P450
LOC_Os12g06080	√		-1.37583	6.89017e-07	-	-	-1.46576	5.56331e-13	-1.29616	0.000170974	B3 domain-containing protein
LOC_Os02g11070	√		-1.67068	0.00146309	-	-	-2.19535	4.77967e-05	-2.92934	7.62204e-08	3-ketoacyl-CoA synthase
LOC_Os06g12320		√	-1.81942	0.000169934	-	-	-2.06703	0.000390779	-2.20923	0.00249815	Amino acid transporter
LOC_Os06g37080	√		-2	2.00133e-06	-	-	-2.41765	1.96118e-10	-2.23589	6.09354e-08	Multicopper oxidase
LOC_Os03g12620	√		-2.43676	3.67613e-05	-	-	-2.85984	7.47001e-07	-1.80732	0.00187663	Glycosyl hydrolases
LOC_Os01g65830	√		-3.41018	2.87048e-11	-	-	-4.41986	8.96171e-18	-3.56855	1.09112e-10	stearoyl-[acyl-carrier-protein] 9-desaturase
LOC_Os09g11480	√		-	-	3.47151	3.76567e-06	4.21259	6.33707e-12	3.19985	6.68104e-05	AP2
LOC_Os03g22050	√		-	-	2.27909	6.10332e-11	3.01314	3.14274e-39	3.00051	8.66284e-36	CBL-interacting protein kinase
LOC_Os06g39240		√	-	-	2.29972	1.37481e-21	2.14998	3.3117e-16	1.56865	1.12526e-07	MBF1
LOC_Os08g15650	√		-	-	-1.00682	6.68454e-05	-1.25372	0.000451313	-1.72312	8.70901e-11	uncharacterized protein
LOC_Os02g32980	√		-	-	-1.11048	0.00117903	-1.24298	0.00033853	-1.50248	0.000436596	germin-like protein
LOC_Os09g09930	√		-	-	-1.51633	2.18636e-11	-1.91448	2.79565e-12	-2.31939	1.08695e-13	Heavy metal-associated isoprenylated protein
LOC_Os02g44820	√		-	-	-1.54736	3.73432e-21	-1.09095	2.55553e-07	-1.24573	1.13451e-07	uncharacterized protein
LOC_Os03g19920		√	-	-	-1.59099	8.25629e-05	-1.73935	4.1077e-06	-2.23329	6.81869e-08	poly(A) polymerase
LOC_Os02g45930	√		-	-	-2.16521	1.21833e-16	-1.08213	0.00556311	-1.6854	4.96897e-12	uncharacterized protein
LOC_Os04g41340	√		-	-	-2.26944	1.3843e-19	-1.98511	2.41642e-11	-2.37836	2.96806e-18	pentatricopeptide repeat-containing protein (PPR)
LOC_Os06g14240	√		3.19955	1.80656e-16	2.21131	8.15129e-09	-	-	-	-	hsp20
LOC_Os01g04370	√	√	2.8517	2.72613e-17	1.97762	7.64217e-19	-	-	-	-	Hsp20
LOC_Os03g16020	√	√	2.09392	2.88451e-07	1.01806	3.60837e-05	-	-	-	-	hsp20
LOC_Os05g38530	√		1.67371	1.31933e-16	1.10233	6.01763e-12	-	-	-	-	heat shock protein
LOC_Os10g38580	√		1.39131	1.72845e-06	1.10486	2.96224e-05	-	-	-	-	glutathione S-transferase
LOC_Os10g25180	√		1.31624	2.05265e-06	1.00122	0.000423804	-	-	-	-	Phosphoinositide phosphatase
LOC_Os07g40790	√		1.02139	0.000342688	1.17861	5.94687e-06	-	-	-	-	COBW domain-containing protein
LOC_Os03g15000		√	-1.09876	1.53451e-07	-1.51098	2.45996e-12	-	-	-	-	E3 ubiquitin-protein ligase
LOC_Os09g35790	√		1.34265	1.24547e-14	-	-	-1.09273	1.36923e-07	-	-	HSF
LOC_Os05g23140	√		1.1253	0.00113001	-	-	-1.52633	0.00142247	-	-	Hsp20
LOC_Os08g39560	√		1.09538	0.000238269	-	-	-1.029	0.00498167	-	-	OTU-like cysteine protease
LOC_Os08g32120	√		-1.33443	1.36619e-07	-	-	-1.25437	8.51996e-07	-	-	uncharacterized protein
LOC_Os01g43844	√		-1.4879	0.00139768	-	-	-1.33867	0.00712093	-	-	P450
LOC_Os03g12110		√	-1.6328	0.00081982	-	-	-1.72897	0.000256781	-	-	Homocysteine S-methyltransferase
LOC_Os03g61670	√		1.57358	5.78528e-08	-	-	-	-	2.11651	0.00303297	calreticulin-like
LOC_Os01g74580	√		1.14913	8.8801e-09	-	-	-	-	1.30625	0.000133926	dnaJ
LOC_Os06g39260	√		1.04834	1.29238e-05	-	-	-	-	2.06873	3.66978e-12	UAA transporter
LOC_Os09g34250	√		-	-	1.58112	2.60808e-16	1.53548	2.20603e-10	-	-	UDP-glucoronosyl and UDP-glucosyl transferase
LOC_Os10g40740	√		-	-	-1.06745	0.000530051	-1.83865	4.12022e-06	-	-	HLH transcription factor
LOC_Os11g29210		√	-	-	-1.06821	0.00087124	-2.07056	5.33722e-11	-	-	uncharacterized protein
LOC_Os08g13930	√		-	-	-1.0734	0.000365487	-1.29004	2.75456e-05	-	-	Nucleotidyl transferase
LOC_Os12g08760	√		-	-	-1.24321	7.16857e-07	-1.15513	7.56038e-07	-	-	carboxyvinyl-carboxyphosphonate phosphorylmutase
LOC_Os08g19670		√	-	-	-1.35277	6.94603e-10	-	-	-1.32942	9.3207e-06	uncharacterized protein
LOC_Os10g41330	√		-	-	-1.80319	2.75831e-05	-	-	-2.61179	7.18397e-07	AP2
LOC_Os02g44230		√	-	-	-1.94165	1.03691e-07	-	-	-1.93456	4.22497e-06	Trehalose-phosphatase
LOC_Os09g33550	√		-	-	-	-	3.11796	3.11793e-17	2.38412	1.11647e-08	zinc finger protein
LOC_Os06g01850	√		-	-	-	-	1.85887	0.000122968	1.34213	0.00168678	ferredoxin--NADP reductase
LOC_Os03g51459	√		-	-	-	-	1.49242	2.03129e-06	2.05664	5.73041e-09	uncharacterized protein
LOC_Os07g45330	√		-	-	-	-	1.39611	0.00144182	1.61854	0.000136893	MYB
LOC_Os02g30240	√		-	-	-	-	1.13349	0.00209632	1.96753	1.31654e-09	uncharacterized protein
LOC_Os07g42370	√		-	-	-	-	-1.01163	0.000198121	-1.28851	0.000281817	uncharacterized protein
LOC_Os02g55970	√		-	-	-	-	-1.13532	0.00342843	-1.36344	0.00206122	clathrin assembly protein
LOC_Os05g16824	√		-	-	-	-	-1.15081	0.000653026	-1.13972	0.00249203	Protein kinase
LOC_Os12g32360	√		-	-	-	-	-1.17532	0.000253659	-1.4776	1.48403e-07	uncharacterized protein
LOC_Os01g71820	√		-	-	-	-	-1.19494	3.71484e-05	-1.76808	0.000360947	Glycosyl hydrolases
LOC_Os06g27560	√		-	-	-	-	-1.19641	0.000461763	-1.10805	0.00360365	uncharacterized protein
LOC_Os03g63970	√		-	-	-	-	-1.21309	1.23316e-13	-1.64117	1.71735e-15	gibberellin 20 oxidase
LOC_Os04g17100	√		-	-	-	-	-1.21715	6.21106e-10	-1.32853	1.54948e-11	heavy metal-associated isoprenylated protein
LOC_Os03g55590	√		-	-	-	-	-1.26663	3.7354e-11	-1.21509	2.61929e-07	MYB
LOC_Os03g57450	√		-	-	-	-	-1.26807	0.00123159	-1.92979	1.0365e-06	Calcium-dependent protein kinase
LOC_Os08g02990	√		-	-	-	-	-1.27846	0.000577371	-1.2164	0.00722002	Protein kinase
LOC_Os01g54860	√		-	-	-	-	-1.31934	4.11755e-06	-1.45997	3.5477e-06	Enoyl-CoA hydratase/isomerase
LOC_Os02g09359	√		-	-	-	-	-1.3214	0.000111206	-1.27691	0.000937964	Protein kinase
LOC_Os06g38950		√	-	-	-	-	-1.33244	5.84842e-12	-1.06895	2.0733e-09	ABC transporter
LOC_Os03g05290	√		-	-	-	-	-1.39601	6.98207e-24	-1.4632	2.58391e-23	aquaporin TIP1-1
LOC_Os09g25810	√		-	-	-	-	-1.4007	0.00128963	-1.8354	4.22461e-05	EamA-like transporter
LOC_Os04g46160	√		-	-	-	-	-1.44286	0.00691461	-1.49931	0.000786031	uncharacterized protein
LOC_Os11g42440		√	-	-	-	-	-1.4718	3.88948e-12	-1.07001	4.64344e-06	Kinase
LOC_Os05g35290	√		-	-	-	-	-1.49059	1.40112e-05	-1.15085	0.000526857	Amino acid transport and metabolism
LOC_Os11g04954	√		-	-	-	-	-1.49313	3.85672e-08	-1.34119	5.87328e-06	Meiotic recombination protein
LOC_Os07g10840	√		-	-	-	-	-1.52112	9.36396e-08	-1.96253	8.23235e-09	galactosyltransferase
LOC_Os01g59530	√		-	-	-	-	-1.54144	6.87661e-10	-1.39324	1.42611e-09	calcineurin-like protein
LOC_Os10g09850	√		-	-	-	-	-1.54912	0.000431941	-1.58008	0.00105852	uncharacterized protein
LOC_Os02g39850	√		-	-	-	-	-1.55045	1.21483e-08	-1.6736	8.71012e-10	shikimate O-hydroxycinnamoyltransferase
LOC_Os04g16450	√		-	-	-	-	-1.57298	7.76784e-11	-1.69721	1.2243e-07	aquaporin PIP2
LOC_Os02g02340	√		-	-	-	-	-1.67062	2.4496e-10	-1.16963	1.46411e-07	Glycerol-3-phosphate 2-O-acyltransferase
LOC_Os04g05010	√		-	-	-	-	-1.67425	1.27822e-16	-1.3006	4.57464e-11	CBS domain protein
LOC_Os07g25690	√		-	-	-	-	-1.74598	3.36954e-07	-1.8175	5.84623e-06	subtilisin-like protease
LOC_Os12g01560	√		-	-	-	-	-1.75792	0.000340905	-3.0444	4.20393e-08	trichome birefringence
LOC_Os03g09250	√		-	-	-	-	-1.81118	2.46508e-32	-1.73456	1.0235e-19	inositol-3-phosphate synthase
LOC_Os04g47220	√		-	-	-	-	-1.83356	1.88327e-15	-1.51013	2.31731e-10	aquaporin PIP1
LOC_Os01g07530	√		-	-	-	-	-1.92323	4.71869e-06	-2.23973	3.53313e-05	galactinol--sucrose galactosyltransferase
LOC_Os03g51920	√		-	-	-	-	-2.13347	1.86481e-09	-2.35991	6.06611e-12	zinc metalloprotease
LOC_Os05g46020	√		-	-	-	-	-2.22836	0.000126188	-1.86423	0.000724359	WRKY
LOC_Os01g62290	√		-	-	-	-	-2.45354	0.0115992	-2.6942	0.00558508	HSP70
LOC_Os05g46480	√	√	-	-	-	-	-2.57534	1.41524e-16	-3.56306	1.35307e-27	late embryogenesis abundant protein
LOC_Os05g46480	√		-	-	-	-	-2.57534	1.41524e-16	-3.56306	1.35307e-27	late embryogenesis abundant protein
LOC_Os06g13460	√		-	-	-	-	-3.14881	1.00261e-09	-2.74364	1.2402e-11	methyltransferase
LOC_Os06g36930	√		6.46339	0.000523981	-	-	-	-	-	-	HSF
LOC_Os03g16030	√	√	3.97629	0.00196547	-	-	-	-	-	-	hsp20
LOC_Os03g16040	√	√	2.19837	5.80106e-12	-	-	-	-	-	-	hsp20
LOC_Os03g51350	√		2.12368	0.00136176	-	-	-	-	-	-	uncharacterized protein
LOC_Os01g68960	√		1.95081	1.56091e-05	-	-	-	-	-	-	uncharacterized protein
LOC_Os02g26470	√		1.92481	0.000304919	-	-	-	-	-	-	uncharacterized protein
LOC_Os06g09560	√		1.72676	1.63177e-15	-	-	-	-	-	-	dnaJ
LOC_Os01g52160	√		1.68062	1.10781e-05	-	-	-	-	-	-	heavy metal-associated isoprenylated protein
LOC_Os02g08490	√		1.6274	9.33549e-09	-	-	-	-	-	-	chaperone protein ClpB3
LOC_Os01g67054	√		1.44622	3.22036e-10	-	-	-	-	-	-	Calreticulin
LOC_Os02g40900	√		1.41271	2.62793e-08	-	-	-	-	-	-	RNA-binding protein
LOC_Os03g53400	√		1.40843	7.08092e-08	-	-	-	-	-	-	Inhibitor of apoptosis-promoting Bax1
LOC_Os10g37640	√		1.37649	2.89823e-09	-	-	-	-	-	-	zinc finger protein
LOC_Os05g35970		√	1.29717	0.000902491	-	-	-	-	-	-	uncharacterized protein
LOC_Os01g52140	√		1.22751	0.00035423	-	-	-	-	-	-	uncharacterized protein
LOC_Os09g27830	√		1.19127	2.4335e-07	-	-	-	-	-	-	Protein disulfide isomerase
LOC_Os12g40780	√		1.08193	7.14767e-05	-	-	-	-	-	-	ankyrin repeat and SOCS box protein
LOC_Os06g46900	√		1.08141	2.07662e-08	-	-	-	-	-	-	heat stress associated protein
LOC_Os02g53320	√		1.05918	0.00171911	-	-	-	-	-	-	Universal stress protein family
LOC_Os09g14670	√		1.04529	4.34989e-08	-	-	-	-	-	-	Phosphoenolpyruvate carboxylase
LOC_Os03g56940		√	-2.19845	5.69243e-10	-	-	-	-	-	-	uncharacterized protein
LOC_Os01g12070	√		-3.47298	0.00015984	-	-	-	-	-	-	endoglucanase
LOC_Os12g23980	√		-	-	3.44394	1.51028e-11	-	-	-	-	Subtilisin-like protease
LOC_Os03g59430	√		-	-	1.07745	2.92216e-06	-	-	-	-	raffinose synthase or seed imbibition protein
LOC_Os07g37690	√		-	-	-1.03558	5.829e-05	-	-	-	-	UDP-glucosyl transferase
LOC_Os06g33710	√		-	-	-1.04951	1.38965e-06	-	-	-	-	Spermine synthase
LOC_Os01g18080	√	√	-	-	-1.11344	1.33388e-05	-	-	-	-	uncharacterized protein
LOC_Os01g18080	√		-	-	-1.11344	1.33388e-05	-	-	-	-	uncharacterized protein
LOC_Os02g36530	√		-	-	-1.38082	3.57427e-05	-	-	-	-	uncharacterized protein
LOC_Os09g36060	√		-	-	-1.48883	0.00402304	-	-	-	-	Glycosyl hydrolase
LOC_Os11g32500	√		-	-	-1.64091	0.000120035	-	-	-	-	uncharacterized protein
LOC_Os03g53350	√		-	-	-	-	2.38068	2.4493e-05	-	-	UDP-glucoronosyl and UDP-glucosyl transferase
LOC_Os12g39930		√	-	-	-	-	1.42299	0.0113229	-	-	uncharacterized protein
LOC_Os07g38440	√		-	-	-	-	1.15629	1.636e-05	-	-	copper amine oxidase
LOC_Os09g27010	√		-	-	-	-	1.12503	0.0062664	-	-	Protein kinase
LOC_Os12g39220	√		-	-	-	-	1.06943	0.00691381	-	-	zinc finger protein
LOC_Os11g31740	√		-	-	-	-	-1.0251	0.00240074	-	-	uncharacterized protein
LOC_Os04g56210	√		-	-	-	-	-1.06129	0.000184407	-	-	Polyprenyl synthetase
LOC_Os02g30790		√	-	-	-	-	-1.06717	0.00134515	-	-	uncharacterized protein
LOC_Os03g09190		√	-	-	-	-	-1.08103	4.64527e-07	-	-	Serine carboxypeptidase
LOC_Os08g38900	√		-	-	-	-	-1.0851	2.26764e-09	-	-	Methyltransferase
LOC_Os09g28450		√	-	-	-	-	-1.14795	1.89703e-09	-	-	Weak chloroplast movement under blue light
LOC_Os02g31940		√	-	-	-	-	-1.15522	0.000743989	-	-	K+ potassium transporter
LOC_Os02g28980	√		-	-	-	-	-1.16526	2.11944e-10	-	-	FKBP-type peptidyl-prolyl cis-trans isomerase
LOC_Os11g05050	√		-	-	-	-	-1.21256	8.11784e-12	-	-	Aluminium induced protein
LOC_Os03g19290	√		-	-	-	-	-1.18998	5.22047e-05	-	-	outer envelope pore protein
LOC_Os08g34900	√		-	-	-	-	-1.19435	3.93337e-08	-	-	Pectinesterase
LOC_Os04g35540	√		-	-	-	-	-1.3339	0.0013759	-	-	amino-acid permease
LOC_Os09g23660	√		-	-	-	-	-1.53908	0.0011143	-	-	TIFY protein
LOC_Os11g35330	√		-	-	-	-	-1.98727	0.00211491	-	-	Protein kinase
LOC_Os10g39680	√		-	-	-	-	-5.13784	2.42435e-05	-	-	Chitinase
LOC_Os10g26150	√		-	-	-	-	-	-	-2.62356	5.12955e-05	uncharacterized protein
LOC_Os10g05790	√		-	-	-	-	-	-	-1.24831	0.000298066	Proline-rich protein
LOC_Os11g18830	√		-	-	-	-	-	-	1.26544	0.00817166	uncharacterized protein
LOC_Os02g57110	√		-	-	-	-	-	-	-1.70311	0.00031735	GDSL-like Lipase
LOC_Os03g20680	√		-	-	-	-	-	-	-1.12769	0.00110429	Late embryogenesis abundant protein
LOC_Os05g25770	√		-	-	-	-	-	-	-2.2447	0.00159167	WRKY
LOC_Os05g51670	√		-	-	-	-	-	-	-1.00061	6.76472e-06	UDP-glucose 4-epimerase
LOC_Os06g10510	√		-	-	-	-	-	-	-2.61644	5.06808e-08	uncharacterized protein
LOC_Os07g48160	√		-	-	-	-	-	-	-1.17595	4.43517e-06	Alpha galactosidase
LOC_Os09g11250	√		-	-	-	-	-	-	1.28701	8.41739e-09	GrpE protein
LOC_Os11g11980	√		-	-	-	-	-	-	-1.12897	0.00345092	uncharacterized protein
LOC_Os04g31270	√		-	-	-	-	-	-	1.00546	2.09813e-07	50S ribosomal protein
LOC_Os04g44530	√		-	-	-	-	-	-	-1.51738	9.62438e-07	uncharacterized protein
LOC_Os06g45570	√		-	-	-	-	-	-	-1.97586	0.000424774	VQ motif-containing protein
LOC_Os01g34080	√		-	-	-	-	-	-	-1.20767	5.301e-08	Importin
LOC_Os09g36500		√	-	-	-	-	-	-	-1.51371	0.00259637	uncharacterized protein
LOC_Os04g48880		√	-	-	-	-	-	-	-1.64319	1.02959e-07	Fatty acid hydroxylase superfamily
Pollinated pistil: transcriptional data of pollinated pistil in heat stress reported by Gonz'alez-Schain et al., 2016
Anther: transcriptional data of anther in heat stress reported by Li et al., 2015
