# Supplementary material for: Dynamic Transcriptome Analysis of Anther Response to Heat Stress during Anthesis in Thermotolerant Rice (Oryza sativa L.)
Source: Int J Mol Sci. 2020 Feb 10;21(3):1155. doi: 10.3390/ijms21031155 (PMC7037497; doi:10.3390/ijms21031155)
Supplement: Supplementary file 1 [file ijms-21-01155-s001.zip › supplementary file/Table S4.xlsx]

## Sheet: Sheet1
Table S4. Primers for qRT-PCR and cloning of OsACT
Gene Name	Gene ID	Forward primer (5’-3’)	Reverse primer (5’-3’)	Putative Function
DnaJ	LOC_Os01g42190	GAAGCCAAGAGCAGGTTCCAG	TCGTCGAGCGGGTCGTACAT	heat shock protein
AP2	LOC_Os02g34260	ACTTCCCCGAGGAGGTGTCC	CGAAGGTCCACGAACCCAGA	AP2 domain containing protein
OsHSP26.7	LOC_Os03g14180	ATGCGGCAGATGCTGGACAC	ATGTCGAACCGCATCCTCAC	heat shock protein
OsHSP1	LOC_Os04g01740	TCCGAGAAGACCACCGAGAA	GATGGGCTTCTGCTTGTTGAT	heat shock protein
OsBiP4	LOC_Os05g35400	ACCAACGCCTCATGGACCACT	TCACCGGCACCATCGTCTTCT	luminal-binding protein 2
OsXNP	LOC_Os07g34570	TGATGGAGTCCAGGGTGGTG	ATCTCGTCCTCGGCGGTGTT	thiamine thiazole synthase 2
	LOC_Os09g24159	GCCCAAGGAGATGAGAAGAAA	CATAACAGCCACTTTGAAGGA	pollen allergen Cyn d 23
MYB	LOC_Os05g49310	CTTAACCGTACCGGGAAGAG	CAGTGCTTTTCCTGTGCTTCT	MYB family transcription factor
OsFBX347	LOC_Os10g03730	TAATGATCTCCGCCACTATCTC	TCAGGGTCAGTTTCTCCAATC	F-box domain containing protein
OsACT	LOC_Os03g47860	CTGTACTTCATGCCGTCCTACC	AGATGGTTCTCGAAGAGTGGC	agmatine coumaroyltransferase-2-like
OsActin	LOC_Os03g50885	ACCTTCAACACCCCTGCTATG	AATGAGTAACCACGCTCCGTC	actin-1
Promoter-1		TTTTGAAGAAAGGGCGGGCTAT	AGCACCCATTGGAGGGACTA
Promoter-2		ATCGGCTAATAGCGTTTCTC	GTACGTCGCCGTGTCGAACA
ACT-1		ATGAAGGTTAAGGTCGAGAGC	CTAGGCGATGTTGTAGCAAATCTTC
ACT-2		CTCACTTCATTTCACGTAAATCCGTCATC	TATAAGAAACCTGAATGCAGAGGTGGA
ACT-3		CATTTGGCAGACAAAACCAACC	TAACCACTATCTGAGTAAGTTG
ACT-4		CACCGCGAGACGGAGTACAAGG	TTGACGGCGATGCGGACCCT
